# Supplementary material for: Intestinal preservation in a birdlike dinosaur supports conservatism in digestive canal evolution among theropods
Source: Sci Rep. 2022 Nov 19;12:19965. doi: 10.1038/s41598-022-24602-x (PMC9675785; doi:10.1038/s41598-022-24602-x)
Supplement: Supplementary file 2 — Supplementary Information 2. [file 41598_2022_24602_MOESM2_ESM.tnt]

xread  
1864 46 
&[num] 
Guanlong         1000?0?10001000100??11011100??001001001001101111000000011110??111?101000100000??000011000000010?0?0????0010100000??001??000??10?10??1??1????????10??0??00000?0000?0?000???00?11101??????00000?0??0?0????????00?10000?0?0?0??10??01?0?0?0???0???10?1?00???0111??10??10??1??1???00001??00?1??0??0?0001?0111?011010??010001010110?1111001?01?1001????????110?00????010000?010??0???0??0????111011100111011000?110010111110111100?0?0010000??010011111011110?00??10????1?110000011??11?1?1?????0110?1?00?0??11?0110?1??10?00011?????????00??10?00???0?0001000?1??0?10?1?1000??00?00?1?1??????00??1??00?0?0?011??0?0?????0011?00??00101??0?01??00000?0?01???0101?00??????0???11?0???0?00?00?001?????????0??1??1?0?????100?0??10????00????1???????000????0?1?0??000??1????1??1??00?1?00?00?01?11?????1?1??000???00??00?01?000?0?0101?0??1?011???????0?1?001??????0?01???????00????????0??0???0??1?????0?????1?010?00??0?011?0??????0?0??1000??0??000?0???0???10??000??????????????????1??00??0????0?0???0??00????0???0???????00?01?????1???????????????????1????0??0???0????1????????????0??010???0?1????1?????????1???0????0?0???????0??1????????????00??????1?00?0???????0???000??0???0???1??00??00000????10??010????????00?001??????0?1?????0??????00??00???0??0??000???00?0??1?0?????0??0?0??000?????????????????????????????????000??0??0???????????????0????0?0?001?11????????00???0?0????????0??0???0??0??0??????000?0?0001??????001?????00001??1000?00010??0??0??????????0100110?????1?10010?1?10?0011??00?????00?01???00?0???????????00??0?0??0?0??????0??0?00000000000???100??00?????1?0??100??00??????????1111?10?1????00???????0???00?0001???1100?0000?010???1????0???0??????0000000100?0????????0?1?0??????????????0?000????????????0????????????????11?0?000????00110000000?00?00?10???000?0?????0?1?00???????????????10??1?????1?0??0????0??1?????11?0??1?????????0?????????0???0??00???????0???????0????000?0??????0???0?0??0? 
Achillobator     1???????????????0???11?0?????00??000011?0??0????????????????????????????????????????????????????????????????????????????????????????????????????????????10???0000?0?0????????????????????????????0?0?????????0010?1100?10010???00101??010????10???110????01?100000100001001000??????????????????0??????????????000??1???0??????10???????????11????????????????0??11????00??0?00?0??1??10111000000100011000?110?11?1100011?11000000100?01101101100101010?0100?00?0?010110?????????1?11??????0?0?0??0?1?1?11?00?0??????1?1????????????00?010??????1??????0?????1?1???????0??1?0?1?01???????0??1?0010?00???1?????0??10???????0001????0?1?????????00??1110?????0?0?????????????0??1?????????0?1?????0???????1??01??0??0?00???0????????0??????0??????????0?????0???????1???????100???0????????11??????????00???????1???1????1????0?????0????0???????????????????0????0?????00??????0???????0???0?????00??0?0?0??????????1?????????00?00??00??00?00??0?0???0???????0??0???????????????????????????0?????1??????????????????????????????1????0????????1????????0??0?0???0????1??????????0????????????1????1??1?????????????????????????00?00??0?001???????????010????1?0??????0???0????10??001??00?0???0???????1??????0?0??1????????????0?????????????0????????????0??0?0?????0??01????????????????????????????????????????????????0???????0??0???0????????????????????????????????????????????1???????????11??????0??????0?0??0?????0???00????????0????1??0????????????????0?10??0?????00???0?0100?0?1?1????1??0?????0???????0?????????????0???????0????????????0?0?0???000000??0????????0???????0???????????????????????0?????????????????1???1??1010???????????0??1???????????????????????????????????????????????????????????0?????0????????????????????????????????????????????????????????????????0?????????00??????????????????0????????????0?????0?????????????????????????????????????????????????????????????0????????????0?????????? 
Adasaurus        ?????????????????????????????????????????????????????111010010?11?????011?0???1?0??1??10000?000?0?0??00??0?????1????011?1?01????????1??????????????????1????????????????????0??1????????00011?01?0???1????1??1?1??00????1?1?1???1?0???00???0?10???1?00???0???00?0??0?????01?00????????????????????????????????????????????????????????????????0?1?????1?0?1???????1?????0????1??10?????01?1000?001010110010?00?101110?011?1??00110??100?0?0?????01011?0??10??0?1???????0?0?????????11????1111?101?0??0001??0100?001101011010??????????0????01???1???0??????????01??0???1??1????1???0????10????001???????1????0???10?????00001???????1??000??000?0?11???????000???0??????11????10?0???1??????????00?????????0???????????????????????1????00????????????????????00????1??????????????0?????1????0??0??0??????0?0??????0?0?????0??0??0?1??1?????????????????0??0??10????????????????????????0????1???????????1?010???????0??1??????????????0??1?0?01?????????1?????????0?????????1??????0??????0????????0????00??????????????0?0???0???1??????0????0???????????0?0???????1?????1??0???????1??????1???????????0???????????0000???????0????0100???0??????????1??0??1????????0??00??????????1??????1??0???????1???????????1????????????0???????????????????0?0?????????????0??????????????????0???0?????????????????????????????????????0?00?0???????????????0????0?0????????1??????0????0????1?0??????????10??0??1???0????????000????????110??????????1??????????????????????0????????00???010??????001?????1?1????????0????0?0?????0???????????????0???????????????01????001?10?1??????????????0??????0??????????????1????11???0???????1?1??????0001?0?????????1??1????????????????00?1??????????????????????1???????00??????????????????????0???????????0????????????????????11100000???????0?????????????????0???????????????????0??????????0?0?????0??1????????????????????0?????????????????????????????????????????0?0??????0?????????? 
Anchiornis       00101????0????1??????1????1????00??1???0?10????????????0????1???1????????????????????????????????0???0??????????????????????????????????????????????0??0?1001?1??????????????????1?????????1?????0?????????????????????????????????????0?????0??0???0?????10???0???00??1???????11?0??1??0?????0?0001?011?111111???0101011101?0??11?0??????101???????0??????????????1??????1??0????0????01010101001?01010011?10?10?110?1???????????011???0?0????????1???????????????????????????????????????011????0??0?011?0?0??10?1?01?101?111111110????0?11?????000???1?1????00?1????????????????0????????????????????1???????????0?1???0???00????1???1?000???0????????????????0????????????10?01????0?????????????????1???0?0???0?????0?????0?????????????????????1?????????????????????????????????0?????????????0???1????00???????????1??????0?0100???????0??????????0??001?0????????????????????????0?????????0??0?????10???????1?????????0?1?00???????0?0?????????0?00????0?????????????????00?????????????0??0????00???0??????????00?????0??????1?????????????????00?????0????1???0?0??0???????100????1???????????0?????????0?0?00???????0?1111?0????00?0???????0????0????0???????0???????0???1??01??0??????????1???????0????????????0???0??????1???????????00?0?0??0??0?0??????????????????????00???1???0??????????????0???????????????000????0????0??????????0????1?0?0?1?00????????00?0?000????????????????????????????01???1?0?0??????00???00?11?????1??00?????????????????????????????????10?11????1?0?011???01?????00??????0??????????????????0?????????????0?0?0?1??00000000?0?1???0????????0?????????????????????10???0??????????????????1?010???????0????????10????????0???0??????????0????????0????????1???????????????01????????????????????????????1????10??1000????0?????????0?00?0001010000??0?????0??????????????????0?1???1?????????01????0?1?????0???0????0??1???00????????????0???0????????0??0???00??0?0?0?0??????0???0????0? 
Archaeopteryx_litho 101000010000?0100?0011001011??00100000101100000101001101100011111100?1?00?00?0100001?0?0?????100100??001?01?00011?0000110101010010?01011?11?1?1010??0000010010?11??00?00000???01?1001000?0001?00001??0??????0?010?1000?1??10001?0?01??000?0001010???00?0001011?011?0000100100001100000000010000?00010011?1111010?0010101111110??10?00100??1011??????0?1???00??0111010??10?10?0??0000101010101000000?011001111101011?00011?010000000111100101011?010?010??10?0000???1???00010?0?11?011111101011000?0?110011?0110110111010011011101?1100??10?0?0?00?000?0?101?01?001110101???00?1?0111??00100???0?1??0?0?01010?00?0101001?0?110000010?10101100000?001100?010?000?000??00?0?1000?10001?011001??0???000??01???10?0000000000?00??0000???11????00?00?????101000?000?01????1????????0?10?00?0??1110??0???00000001?0?10110?00?00??011000101?0110???0???010001????000110100?0??10??00?10?0?01???0?000??1?00?11?0?001??000000?001????0?001001000??000000?01110?0?0?01000??0?000???????????1000?????000000?000??000???0??????001?000??00?010100010?1?0?000000??011???00?00??0???110??0???01?000??0100110?000111?0???00?010??0?00?0???0?????00?1?010000?000100?01??0??00?0??0?0??????0???1?0000???1??01??00?00?00???1?0????00???1?0??????0??0??????01?????????0?00?0????0??0?0????0?0??1?01????0??0?000??1110110111??1??????????????????0?00000000?00?000000??00?00000000?0?0?0?00????0???00?00000?11??????00?0??0???0001?????11?0?1?001??1???0000?10?10010001?000?0??0??0??0????001?0000?00?00????10111??11011?01110?01?1?0??0????0000?????????00???00?00?????0?0?0??00000010000000000?11100?0????0000??0????0???????0??0??010??00????00????????01??1?000?01??1???????0??10???????00???00?000??0??0??1?10??00???????1?0?00000000??0?0100001?0???????0??000?0????0?0???010?110000???0?110000000?001000101?000000??0??0?00????????????0??0?10??1?????0?00000??00010000?0???00?0?0011???00???????11?0000??10?????1101?0???0011??000?0??????0???0??000? 
Atrociraptor     ?000?0010001?0010??01100??????0??001?0100??0????????????????????????????????????????????????????????????????????????????????????????????????????????00?0100000000?000?0?00???????01??????????????????????????????????????????????????????????????????????????????????????????????????????????????????????????????????????????????????????????????????????????????????????????????????????????????????????????????????????????????????????????????????????????????????????????????????????????????????????????????????????????????????????0?????????0???0?????????????????????????????????0?1?????????0???0???????????000????????0?????????????????????????????????????????0???????????????????????????1???????????????0?00????0?????1???????00?0??1???????00?????????????????11?0????0???????????????0?????????????????????????????????????0??????0?1??????0??????????00????????0??0??????0???????????0????????????100?????????????????????????????1?????????????????????????????0????????????????0??????????????????????????????1?????????????????????????0?????????????????????????????0?????????????????????????????????????????0??????????????????????????????0????????????001???????0????????????????????????????0?????????????????0????????????????0??0????0????????????????????0?00?????????????????0????????????????????0?????????????????????????????????0?0??????????0???????????????????????????????????0????????????????????????0??????????????????????????????0??0??????????100????????111???????????????????0?????????????????0?????????????????????000???0????1????0???????????????????????????????0????????????????????????????????1??????????????????????????????????????????????????????????????????????0?????0???????????0?????????????????????????????????????????????????????????????????????????????????1????????????????????????????????????01??????????????????????????????????????????????????????????????001?? 
Austroraptor     10??????????????????1?0???????0?110000?00?00?????????1011?1010?????????11?01????00?????0100?0???????????????????????????????????????????????????????0??0010000?01??10??000???????10??????????????0?0?????????1010110???1?0???0?01?01??????????0?????????1?????????????????????000?0??00?101???0??00?????0??1?000???10???1????????????1??????11??????????????????????????????????????????????????????????????????????????????????????????????????????0??????????????????????????????1???????0?1??111???1?1?????????1?0101?1?0?????????0?1????0???????0?10??1??????????00???0?10??0??0?????00????????0????????????????0?1????????00???????0????10??????????????0???0??0?????0??????0??01???????0??0?00??1??0?0?0?0?????????0?????0???????????????????????0??00???0??????????1?0????????0?01?????0?????????0?00?00???????00?????00?????011????0???0???????1?????????0????11??????????0???????0???1?0???????0????????????0?0?????0?????????????????????0?????0?0???????????????????????00????????????????0?????0???0???????00?1???????????1???????0?????????0????????0????????????11????????1????????????????00?0????0??0???010??????0?10?0?????????0????11?1??00?0??10????1?00????010??????????00??0?????????0???????????0????0?0??????????1???????????0???????0????0???????????00???????0????????????????????0????????????????????????0??????????????????????????????????????????0???0????1???????????10?????0???????0?0???0????????00????????????????0?????0?????????????0?0????0???????10?01?????????11??000???????????0????????????0?????0???????????????0?????0?100???0?0??1?0??000??????0?????0????????????????????01?????????????0?????????????????????0???0??????????????????????????????????????????????????????????0?0??????????????0?0??????????????????????????0????????????????0?0?????00????????0??0????????????????????????????????11100???????????0????0???0?????????????????????????????1??????????????????????????0??00?? 
Balaur           ???????????????????????????????????????????????????????????????????????????????????????????????????????????????????????????????????????????????????????????????????????????????????????????????????????????????????????????????1??011000???0?10?????0???10101101?1?000?1?010????11000000?0??000?0001??11???11010?00101111??111???1?0???????0110?1?????1??000???????????0?1???0?????0??????100?????????10?1????0???110?11??0???0?1??0??000??1???????????????????0?1?????1?0?0??????????????1100010000000011?0?001100100111?1??????????0????????????0???????1?????0?11?0????????11???1??10???????????11??????0????????0???0?101?00????????1??10?0????????????????000???1?0??????1?00??0??0?1??1???0?00????1????0000?0????????????1????????00???????????1001???????????1???????0??????????????????????0???0??????00??????01???11?00?????1?1????????????????000?100?0???1?????????????????????????????1???????????????????????1???1?00??00???????0?????????????0??????1?0?????????01???0??????????????????0?????????????1?0???????0?????1?????1?0?00000?0?????0?1?0??????10??0??11???0????0??????????????????????10?????????????????00???0?1?00??00001?1010?1????01???????????????????0?????????????0?????0???0?????????1??????????????????????????????001?0???????0???????0?????01????0?????????1??????11??????????????????????????????1??0????1??1?1?0??10????????0?????????????????0??????????????????1??????1????????0??????0?????00?????????????1??0????????????1??00?1??0??????1?????10???????????????0????????????????0???????????????00??0?????0??????0???????????0???0?1???0??00???0?11?????1??????????????1????????????????????????1??10??????????00?0?010???????0???????1111????????????????????????00000?00?0????1???????????????0??????0??0?01??????01?10111?????1111????1??????0101??00??00??????00?????????????????????????????0?0????000??????0??????????????????????????????0?????1????????00??0???0?00000????0?0??0?????0? 
Buitreraptor     10??0???0????????????10?????100011??0??000?000010?00????????????1????1?110???011000??0???00?010?100??????0??0???????????????????????????????????????0??0?00010100???0??000???????10????1?????????0?1?1????1??1010110000?????1??01?010??00??001????1?00??0010111010100001?1100??01?0??0?00?10?00?0101?011???1100000010101110100??10?00?11??1011??????0?100000????1111?0010110000?0?00101010101?0001?000100011110101110?11110??00100011100000110100101010?1?00?00010010110?010???????11?????101100011?111011?0?011?011000110?0????????0001??001??01?00??00??0001?11?10?0?1?010?010???0???0?0??1?0?1??0?0???????000?100??0???00?100?1?????00????00?111100???0?00??100?000?0?10?0?10001?00?0?1??10?100????1??0?010100?0?00???0?????0???1????0?0?????????11?0??????0?????1?????1?0????????0???1?00????????000010??100??1???00?0011?00????1111???0??0010??????00?0?00000?????1?????????????????0?0??1???1?0???00???10??????0?0??0000?10??00???00?000?0?????0????10000???000??????????1???000???????0????0??00???????????0???0???0?0????????0??0????1??0?0?0?????0000?????0??1???????01?0?0???11????????????110?00?01??????????0???????00?11??1?001?00?0101??0?10?0??01???????1??0??1??10????????11?0??10??????1?0?????001?10???????0??????????1????0???0?000??????0????00????0?????01???????0?0????????????1?????0???????????????????0???????0????0100?????0?0????1???0?????????????00??0??0???????????????000??00???????0?0?1?00???0???00??001000?????11000????0???????0000?1??00???0?0??0??10?01???00?0??11??0?0???????????000???????????????01???????1??0????0000000?100000000?1?0?0?000?????00???????????????0????11?????1???????????0?00??1?000?10????????001??1?????0?0????????000??0???????????0???0??0???0?00??00??????0??????????????????????0????1??????????????0?????111000000???1??010?0000010???????00?000110000?110???????1??????0??10111001?1?0??0???????0?1?????00??????0??????0????0?????????0???00??0?00000?0??0000??0??000? 
Caudipteryx      0111?0011000?0100??11?1???11??001?00001001?0001111?0110?100?1?0?100?1??0?????1110?0?000?000?0100??0??10000010?????????????????????????????????1????100?11?11?????0???11?1010???0000???0?1??0??01?0?010????1???????1?????0??0????0?01???00??0?0?1111?01?00011110011?0?????01?0??0??0?????1????00?000??011?10?101?0?010101100110??11?00?0???10010??0?00?1?0?0?0??10100???00100000?00100?00111000000100001001??10?10??100011?1100000011100?0001?1?0110?0????10??000??????1??01??0??1?01111?100011000?1?110011?011001?111000011011001?0100?01??010??0?0?0???1?1?00?10?10?001??????1??110?????00????0???0???010????0??1000?????00?000110?0??????1000?0?110????0?00????0??0????110??10?01?00?001??????00?????????0?00???0??0??00????00???1????????000???0?01?0?10?0??1????1???????01?0???0?0???11???0?????0?00?1?1??00????000????110001?0?01100?????????????????00101000??????????????0??1???0?000??1?0??????0001????0??????01?????0?1??1000?000?0?0?0???0?0???01000??????0???????????00?00?????0?0????????00????0???????00?0???00?0?10??0010?1?0?????????0?????00?0???0????1???0?100??0?0???100????10???1?0???00??10?????0?0?0???????0??0??100001?00?00??0???1000?0??0?0???????00?1????0???1??????0???1??????1?0???????????0?????????00??????????????????00?????????01???????0?????1????0??0?0???????001?????????????????????????01?010??0??00???0??????????0???00?0?000?00????????00???000?11????????????0???0010000??0100?110000?0???00???00?00?????1?000??????????0????0?0???0?????0????01010???1??1??001?0?01?1?0??0??????0??????????????????0????0?????0??0?00?00??11000000?0??????????????0??????0????????1?????1????1?????0?0????0????????1010????00??0??????0????????0???0???????0???????????00?????????0?????????????00??????????????????00?0??????0?????01?0?0?0???0?110000001?000000100?100??0?????0??????????????????0?10??1???????0?00???0001?????0???????0??01???00???????0????00??00???????0??0???010???00?????????0???0????0? 
Changyuraptor    ?????????0???0???????????????????????????????????????????????????????????????????????????????????????????????????????????????????????????????????????????000??000?0?????????????????????????????????????????????????????????????????????????????1???0??0??101??????????????????1??0?????0?????0??10???11?10110????????0??????0??11?011?0??1??1??????0??????????111?1?????????1???00?1?????????????????????????????????010?0?????0???1????????????????????????????????????01????????????????0?1????1?????11?0?0??0?????0?1?1?111?1?1?0?????????????0???????1?11?0??1??1?1????????????????????????1??????????????????????????1???????????????00?0?0?1?1????????????0???????????????01???????????????????1???????????0?????????????????????????????????????????????????1??????????????????????????????????????????????????????????0??????1????????0?????????????10???????0????????????????????????????????????????????1????????????????0????????????????1?????00?????????????????????????????????????????????????????????????????????????????????????????????0???????????1????????????????????????????1?????????????????????????????????????????0??0??????????0?0??????????????????????????????????????????1???????????????????????????????????????????????????0??0?????????????????????????????1??????????????????????????????????0??????????????????????????????????????????????????????????????????????????????????????????????????????10???????????00??????????????????????????????????????????????0????????????????????????????????????????????????????????????????????????????????????????????????????????????????????????????????????????????????????????????????????????0?????????????????????????????????????????????????????????????????????????1??????????????????????????0???????????????????????????????????????????1???1??????????0????0?????????????????????????????????????????????????????0??????????????????????????????1 
Daurlong         1000?0?0???0????0?0?1101?000??001000000000?0???10000?101????1???????11?????????????????00???010?????????????????????????????????????????????????????0??0?0???1000??????????????1?????????????????????????????????????????????0?????????00??00????1??0??0?01111000??00?????1000?0100??1??0?????0?0101?011?111101???0101?111011???11?001?0??10111???????1???0?????1?1???????10?1????001???111???????????1??????1??1????0?1?????????0??1????0??0????????????????????????????????????????????????1??????????11?0??????????0??????1???????0??????1??0??010???0???11?0??1???????????1??????????????????????????0????0?????0??????????????????????0?0????1?1????????????0????????????1??01?0??0?1???????????????????0????0?????10????00?????????????????????1????00????????1???????0??0?????????????????????0????????01??0??????????0???????11????????0?????????????00??0????0?????????0?????????0??????????????0???????????1?????????1??10000????????????1???????000?????????????????????0??1???????????0????0???????????????????0?????1????????????????????????00??????????1?????1??????????1?0????????????????0?????????????0???????0??0?????????0??0???????0????0????0?????????????1????????0??????????????1?0???????????0?????????????????????????????0???????0??00???????0???????????????0????1?????????????????????????????????00???????????????????????????0???0?0??0?????????1???????????????????????????????????1??????0????????0??????00????????0?????????????????????00??????????????01??????0???1?????0???????????????????????????????0?????????????0????????00?0?????????????????????????????????????????????????????????0??????????????????????????????????????????????????????0????????0???0????????????????????00???????????????????????????????????1??00???????111000000?????0?10??0001?00????0????????????????????????1?????0????0????0??????????????????????????????????1??????0??0???????????????????0??????????????????01
Deinonychus      100000?10000?0?000??11001000??00100000100010001?0?10110?00001????1??????1?0??0?????10?10100?0???????????00010??00???01?10????1?1????1?01?11?1?101???0000100000000?000??000???101?011?001?001?0?1?0100111111011110011000110101010?101010100000101??110?1010111000001000010010000010000000001000000001?01111011010000111010?1110?111?00110??1111????????1???????0011110001011001??0000101011101000?10001101111100111110?011?110000?0111000001101100101011?01000000?0?10110001000111101111110?010001100111011000001001101011010????????00?0100010101101??000?1?00?01??0?0010?1000110110??001000?10000?000001000?00001000000000010000100100?1000000?10111??000?000?0001??1?0?100??10?01000?0011000010000?0101??010000?0??00?00?1??001?01??0000?1000???0?01000?000??1??1?1?00?10010?00????0?0111??0???0?000?0010??011001???00??011?00?000?1110??00??01?001??10010110?00?0?000?????1010100???00?00?11??00000000000?????0?100??1??0?001001000??00?000101110?0?0?010000?0?100?????110?111000?????00???0?101??01?1??01??000??1?0000000?0?0?0?011?0?10000000000?0?0?00000??00??110??0????0?01010010011??1???1100100000010001????0???00010000?0?0001?01?00?0001001110000011?00????0?0?0???0?00?0010?00000?00?????001?0000?000??1?0?????????0???????00?????01??00??0?00000?000??1??00?01001?0000??0?00???1110?1011111110??????????001???01?000000??0??000??????????0???00?0?0?0?00?10?????00??0??0?110??????0?0??1???0?00????0?0?0???000??0???00??????000??101?00????00?????0?00?00100000?00?00??0000100?010?10??11100?001?0??1????0?00?????????00???00??0??10001?????0?000010000001?00?1??00?0000??010000???00??????00??0?111?0?001???010????01?11??0?01001?0?10????0?0?010????00?0??????0000???0?01?1?100??????0?0???0???0????0????00?0??1?????????0??0???0??0000?0???11???0000?????111000000?001??010000000?0??0?0??00?????????????????1???1?????0?0??0000000?1????0??????00?1?????00??0???0??1???0??0??????10?0?0???00??0?000000000??0?0???00000 
Dromaeosaurus    ?0?0???100?01?01?00?1??0??00?0?01000?110???????????0?10??00?1?11110?1101100010??00?1?01?????0100000?000000010??000000101010001001000000101???11?10010000100000000?0000000001?10100110001000110111?????????????????????????????????????????????????????????????????????????????????????????????????????????????????????????????????????????????????????????????????????????????????????????????????????????????????????????????????????????????????????????????????????????????????????????????????????????????????????????????????????0??0?0?0??????000000??????????0?0??0????????1??0??00?0?????????0???????0??0?????00?0??????0????0???00????????????01???0?????10????1?0????0?????0???????????????01???0????????????0001???0???0????0???0?00??01???????00??????????????????????0?00???????????0??0???0??????????000??????????0???0??????0?0?01??0??1????0??????????00??00????0??01?????0???1??????????00101000?0000001??00???????????????????1??0??00??????????????????????????0???1??0???????0?0?0?10?0?????????????????????010?????0????????????00???????????????????????1?1?100???0???0?????????????????????????000??????????0????1?????????????????0???????0????????????????0???1?????000?1????????????????????0????0?0???????????????????????????0??0?0??0???0????????????????0?00?????????????????0?????000????????????0000??????????????????????????0??00???11?????100???000????????010???????0000?????0000??0?000????????01???????011???0??00000????????????????00?0??????????100????0????1?1??00????????????????????????????????????????1000???1??????000???000????0??0????0?0?????????????????????????????1???011???00?????????????????????????????????????0???????????0??????????????????0?1????????????00??00????00?100001????0???0???????????????????????????????????????????????01????????????0010000?0101?0?????????0????1?????????1?0???????0???01?????????????????00????0????????????????0???????????????????0?0???? 
Falcarius        ???????????????????????1????10???10???0?0?10???0???????????????????????0?0001???00?????0?00?0???000?010??????0?01?00000101?0?100?01011?1????????????00?0110000010?010??010???????0?????????????1?0?1?????????011011000?1??1?111111111??0???0??????10????0011100100110001001?0000100000101011000?0001?0110101101011011101010110?111?10101??1111??????0???0?10?0?001001??10?0??0???0001?1011101?0?0100000001?10001011001011?10000000110000000?01101101010?0?0??1?00?01?11000?0100??1?111???000100?000000001010010???11010?01??????????0000101?1???0?0??010?010?1?00?1??001??0??00011?0??0000?00???01?0??001??0???0?1000?0?0?0?000001000??0???0?00?0?110??0?1??0??000???0?1?10???1??0110??001?10?0?0??00?1?1??0?0?0??0???????????00?0????????0???????0??1000???????????1????10?0????????0??11????????00??0?011??000??????00???1??00??0?0110???0???0??????????0?100001????10??????????????11????????0???00??????00001??000??111??0?0001000??0??000?00??0?0???0?000????0???????????011?00?????0??0?0???????0?????????????1???????0?0???????1?0?100000000000????0????0?0???110?????????0????01??????1????110????0???0??0????????0??0??0????1?0?0???00?00????0?1????0?1??0????1?0???1????1???0???10100?00????0?11000010011????????0????00??????1???0??0???00??0?0??0?00000???0?0??1001?00?0??0?0????0?????0???????1????????????????0??0???00??00?000??0?0?????0????????0???????0?????????0????11?????001?0?1000???00????????0????????????001???1000????11??0?????0?????0????000?00????0?00??0000?0??011?101????00?0?1?0?????????0??????????000??00??0??1000??????0?000000000100??0????00?000??00???00???0000????00??0?111???????????0???????00??1??1010????????00?0??10???????0??????0000???????????????0???0?1???0???0?00??????????0?1?????????0??????0???000?????101100000?????????????0???0??0100?000?00????0??0001000100001100?0??0???0??????0000????00?100??0??????00????0??10??0??????????0??????????????????????0?000?0?0?0000????????0? 
Graciliraptor    ?????????????????????????????????????????????????????????????????????????????????????????????????????????????????????????????????????????????????????????0???0000?0?0????????????????????????????????????????????????????????????????????????????????????????????????????????????00??000??????0?0101?011?1111010??0101011011?0??00?00111??1011??????????????????111?????0?1??1??0?0???1????????????????????????????????????????????????????????????????????????????1??1??0???0??1?011?1?1??0????1?1???1111?0??0?????00111??0?????????0????????????0????0??1?????1?1??1?????????0???1???????????0?0?00??0???0??0?????0?0???????00?1??????1??0??0?????1????0??????0?????????????1???1?0??0?1??????0??0?????????0?0???????????????0???1?????????????????1?0????????????1???????0???????????????????????????0?0???01???????0???1??00?????11???????????????????1?111???????00?????????????????0??????????1??????????????1???????????????000??????0????????1???01000??????????????????1??0?????????????????????????????????????????????????????????0??0?????????0??0???0????????????????????????????????????????????0?????????????????0???????????????001??11??????0????????????????????????????1???????????????0?????????????????????????????1???????????????????0????0??????0????????????????????1??????????????????????????????????????????????????????????????????0?????????????????????????????????????????????????????????????????00??????11????????0??????????????????????????????????10?????????0?????????????????????????????????????????????????????????????1?0???0??????????????????????????????????????????????????????????????????????????????????????????????????????????????????????????????????????????????????????????????????????????????????????????0?0??????????????0???????10??????????????????????????????????????????????0???????0????????????????????????0???????????????????????????????????????????????????????????? 
Halszkaraptor    1010000?0010?1110?00?100??1???00111000?10??0?????????1?1?0??1?1111??11?00000?001000?0??0100?0??00???????0??0000??????0??0?0???0?????????????????????0??000000010???????000000?01010???????0?0011?001?0????0?01?0?00000??0???11?00110???00?0101??????00??001????????????????????0??0??0??1?10??0?0100???1????????000?11?10?010????0?00??0??1?000??0??001??0????0??10100?0??00?0000?00?0??11?001?0?11????0??1?011101111?????????????001???0?0?011001??0??????0?10????????0??0?????????1???????101?1?0?001011?0?001?011010111?0?????????00????11??0????0??01?1?0??01000???1?0?????1??10????10??????0?0??0??10???0?0?1???0??000???0001??1??00?00?00?111?????????0??0?0???0??11000?10?11?00?001???0??00??1?1??0????10????1???0???100????11???00???00??00?01????00???1????1????0?000?1??0???10?1????00????0???0??1?000???0??000?0100?01?1??100?????000100?1???0????0?1??????0???????1?0?0?0?????0???0?0?0?0??00?1101?0?????00???1????????0????0??0?0??1?0?0??????000??00??????????????01?00?0?????0??????0?000??0????0???0??????00????01??????1??0??????0?????1?0????1??????1??00?1?00???0???11011?????????????00?01??00??0?00000????0?0?1001?0????0??0???????11?00??1??????????0????0?????1???0?0?0??0????0??11??0???????????1???????0??0????1???????????0??0???10????0???0?0??000??????0????0??1???????????????0?????????????????0??0?0?0???????010????????0????1?0?0???00??0????000?00000????????0?0?0??00??000??????0??0?1?001??????00??0010001???011100?0????????0????????????0??1?0????10?0??0??1?0?01110100??????0??????0??0???????0?????0?0????????0?0?0000???0??00?000?0??000??0????0???0??????0???0????0??????0???1?????????1?????????01?1?????1?0?????1?0????0?0???00???0?100??0??00???????0????????1????0???0????0?00?0??????????????1??0?0???????????????????????0?111?00000?11?0?1?011??00??0????0???????????????1??0?1???1???0???0?10000000?0????????00??010???0?0????0?00?????????1010???11??00????0????0?00000?0000???0??0?0? 
Jeholornis_prima 1????????????????????????????????0??????????????????????10??????1??0????????????????????????????????????????????????????????????????????????????????01????11?0??1?????01???????10??0??????1?1??????????????????????????????????????????????????????????????????????0??????1?00????1??0?00?1???0?0101?011?1?110?????1011111?001??10?011?0??10110110??0???????1??11101???1??1??0???00?1?101110???000?????0????11?10????0011?0?????00???11?????0?????????????????????????????????0?1??11???1?11????????????11??????????????1????????????0?????1????0?0???????1?0?????1??01?????????????????????????0?10????1??????????10?????????00???????????0?00?1???0????????????0???????????????01????0?1????????????0??????0?0???0????????000????1?????????????????1?0????????????1???????0????????0?????0??????????????????00???????????0?????????10?0????????????????????1??00???????????????????????0????????1??????????????????????????????0?11000???????????0?1????1000?????????????????????0???????????????????????????????????01??????1????????????????????0?????0??0???0???1??????10???1????01??????????????????0???????????0?????????????0???0???????1???????0??0?0????0???????????????????1?????????????????????????????????????????????????????????????0??????????????????0????????????????00???1????????????????????????????????????????????1??00?????????????1???0??????????????0????????????????????????????1?0?0?????????0?0?????00???1??00????????01????????????????????0????????0??????????????0??1????0???????????????????????????????????????????????0?01???????00??0??1??????????????0????????????????????????????????????0?????1??1?????01??????????????????????????????????????0????????????????0?????????????0??????????????????????0??????????????????????1?????????????0???????101??00???1?????????????????????????????1??????????0???????????1???????????????????????????????0?????????????????????????????????????????????? 
Jianianhualong   01??????????????????01?1??????00010010000??0?????????100?00010?11??????0??00?0??00??????0?0?????????????????????????????????????????????????????????0?00?00000010?00??00?0010??1011?????0?000????0?1?0????????????000???????10?????????0???1????0???00?0?0?110?00??00?????1????0000?????0?????0?0001??11?1??10????010101110110??10??01?1??1011??????????????????1101???1??1??0??0?0?1???10?????0????????1??????????1?????????000??10111?0001??????????????????????????????????????????????00111?0?????0?10?01?000011?????01?111?1?1?10?????00?????000??0??1?00?01?10?001??????1????0?????0????????????????1??0??????0???00????0?0??????0??000?0???1?00??????????????0????1?0??1???1?00?000??????00????1??1???000??00?????0?1??00??????????????0??????1????000??1????1???????0????????0???11???0?????01?????0??10??0?0?0????1?1???????11????????0?0?????????0?0???0????1?????????????????????????00????0000??????????000????????????00????01??0???1?0?0?????000????????????????????????0??????0????0??0?0??00???0????????????????????0??????????????????????0??????????1??????????0?0???1???????????1?????????1???0??0?0?????????0??01?0?0???????0????????????0???????????????????????????0???0??????????1???????????????????????????????????????????0??????????????????????????????0????00???1???1??????????????????????????????????????????0??0?????0?0???00???0?????????????0???00????????????????????0???????????0?????00??????00???10?00???????001????0??????????0?????11??????????1??01??????0??01???0???????????????????????????????????????????????00??00?0?00?0??1??011???0???????????????????????????????????0?????????0???????????????0????????????????????????????0?????????0?????????????????1?0??????????????0???????????????1??????????????????01??0?0????0?????????0???????10???000????????????????????????????????1???????????????0???????????????????1??????????????????0????????????1?0?????11???????????????????????? 
Jinfengopteryx   1100???1?000?01?0?00010????1??0010000??00100??0?0???1?0?????0??1?????1?0?????0010?0????0000??10???0?????????????????????0???????????????????????????00?01?000011??000????0????????1?1?????????0??0??????????????????????????0?????0????????1????01??01?0?011110011?0?0????1?0?0000?0?0??00????0?0101?011?101101????1010111?110??11?0???0??1?1??????????????????11111????1?1?10??000?1?1010??????????????????1??1??????01?????00?10????????????????????????????0??????????01???????0??????????1??????????11?0?0??????????????11??1????00???????????000???1?1?0?????1??0????????1?????????100??????????????0???????????????????0000?????????00???????10??????????????????????0??1???1??0?001????????????1????0?0???????????0???????????????????0???????1??????0??1?????????????1???????0????????????????????????????????0????1?0?0????011??????????????????????101????????????????0?????????0???1?????????0??????????000?????????0????00??0??????001???0?????00??????????????????????0??????????????0????????????????????????0???????0????1?????????????????0????????????0????0?1??0????010??????????1??????0??????0??????????????0??????????1????0???????????????????????????????????????????????????????????????????????????????????????????????????0??????????????????????????????0??0?????????????????????????????????????????0??????0??????????????????????0?0????????????????????0?????????????0???????????????1???1??????0???00???0??00????????????????????0???????????0??????????1??1???????1??01????1????????????????????????????????????????????????00?????00?0?0?????????????????????????????????????????????????????????????1?????????????????????????????????????0?????????????????????????????????????????????????????????????????????????????????????????????????????0???????100???0?????????????????????????????1???1??????????0????0??0????????????????1???????????????????????????????1?0???0?????????????????????????0? 
Khaan            011100?011010???10??111?111011001?000000010000101000110110010?11100?00000000?10100?100?0000?01011????0?000000???1???????1?0??????????0????????????101??1??11?????????11110100??0000?1???11101001?0?110?1111?0111??1000?10?10101?1?01???0??00000?11??01?0001110000?1000010?1?0000?00?000010???00?0000?011?1011010??0101010?0110??11?00001??110100?1??0?1???10?010????0????????????????0?011100000010??0000???00010???0001???10??000110000010?0110?10001???10??00??0?1?1?0?01????01?011?11??0010000?0?1?0011?0110?101100000010????????00101??11????1000?0?0?1?00?000100001?????01???10??0??00??0?????0?1?010?0?0??010000??01000000?10?00000??0000?0?11????10??00??00??0?1011?0?010?01?0010?1??????00?????????0?000??00?0??00???100???11???????001?????01?0?10?0??1????1???????01?01?00?0?1?11???0??0??0000???0?100??0?0000???11000001?0010?????0???00?10???000100000??????????????0?00???0??0???0?0?????00011??10???????0???????01001001??00??00100?10???0???00??????????????????????00???????0?????0??001??00???????01?0?1?000???1110?10?1???????????0?????00?0???0????1?????1?01?0?0??010?????1????1??????0??10??0????0?0?0?????0??0??1100???0??00????0?1?0??0????0????1??0001???00???1??0???0?0?1??????110???????????0?????????????????????????1???0??0??11???01????0??0??1???????0?011000??1110?1?1111111?????????????????????100?0??0??0?0??????????0????0?0?000?00????1???01???000??1??0??0?????1111010101010?0110?00000??????00???0??00????01?000?0?????0??0????000???00????00???010?0???1??10??0110?00?1????0??????0??????????00??????0????????????????00000?1100010?00??1???????????011???0?????????1??????0??0?????0??100??0?0??01??00?????100??0??0??10???????00???0??000??0???????????00?????0?1?????0?????????010???1??0??????????01?0????0???????1???0000??00?111000000???010010001000?0??0??0??????????????????0??0??10??0?0???00???000??????0???????0???????0??????????1???0??0????????0??0????10?0?10000?000000???0???00? 
Kuru             ??0?0?0?00001????????????????????0?????????0????????????0???1???????????????????????????????????????????????????????????????????????????????????????000010000?000?010??000???????0????????01?001?0????????????01001?0?????1??0?01?011?????0???????1???1??????????????????????????????????????000?????01??110?010?????10??????0??1??????????011????????????????0?0???????0?????010????0?0????????????????????1??11?1?0?????????0??????????????110010001??1?0?00??????????????????????????????1?10?00?????????????????01?10??0?????????0?0??????0?????1?????????????????0??????0?1???0?????????????????????0??????011?0???00?0????01????1?0?????0??0???????0?0?0??1?????????????????1?0???0???0???00????1??0?0?0?0???00?1???????00????1????????0?0??1?0?????????0?????????????1????????0????1?????????????0?0???11????1??0?00????0???0???????0?000????1???0?0???0?00???100????????0????0????????????010??1???????????1000?0????0???????0???0?1???????0?0???0?0??0????????????????10??0??0??0????0?????0?0????0???0??0??????0???????1?????????0???0?0?????101???????0?0????????????????????????????????10??????01??????????????????0?????1?????????0001????10?000????0???11?0???????????????00???????????0???0?????????????0?1??????????????????????0??0??0?0????????0????0???1?0??????????000??110??0???????????????????00??????1????????????????0????????????????????00?????????0????????1??????????????????0???????????????0??????00??0???00????????0?????0?????????????????????????????0????????1???1???????????????????000?????????0??????0?????????????0?0???0?0???00??0?0?000??00??????0?????0????????????????0??????????????0???0???????0?????1????0?????????0???0??????0?????????????????0??????????????????????0???????????????????????0????0????0???111??010????????????????00???0?0??????????????????0?????????????0??????????????????00??1??0???????00???01??????????0??0??????0??0???1??????????????????????????????????????? 
Linheraptor      100000?0???0????0???11001010??0010100010100000010000?101?0101011110?11001001?01??01?0010000?0000?0?0?0?010110?0?????????0???????????????????????????0??0?0?000000?0??????0?????1?0?????????1??1??0?1?0??1???0??1???00???????00?????????????0????11??????1??11??????????????????0????????0???????01?0????????1????????????0?11??????01??1??????1?????????????????0110???1??1??10???001?????????????????????????????????010?0?????1??????????????????????????????????????????????????????????0?0????0???????????????????0?1?1???????????0????01??0???00??00???0???111?0??????????????1????000??????????????0???0???????0???0?1??????0????0??00??0?1???1???????0??0?0??01??1??0??10??1??0????????????????1?????????????????10?1????????1????????0????????????0?0??1?????????????1?00??0??????????0010??00???1?0????0?0010?????????01???1??????????0?0?0??????10????0?????0?????????0??0??????0???1?000???000010?100??????0????????1??1?0???????????0111??0????000??????????????????????0?0?1???????0001?0?0??00??????????????10???????0????0??????????????????0????????????????1??????01????0????1????1????????????????0?1?00?????????1??1???????????????????????????1???????0????01????????????0?0??????????????????????0?????????????????1????????????????0??0?0??????1?????????????0??0???????????????????????00????????????????000?????????????????????????0??0?01?00?1?????00100?000?????0?????????????????????000???0?0000?????00???0???????????00??????????????????????0?????????????000????0????111??00?????00?????????0???????????????0????????000???0?0??1??00??1011?00?????????????0???????????????????11?0??0110???1????0???11?????????????????????????????????0???????????0??00???10???????????0????????????????0?000???????????0?????????????????1??1?000????0?????????0????0???00????0???????0?????????????????????????0?????????0????0?????????????????????????????????????????0????????00?????00??????????????????????1000 
Mahakala         ???????????????????????????????????????????????????????????????????????00?00?????0????????????????1??????????0?01????01111?????????01???????????????????????0?1????????????????????????????????????1????1?1??????????????????????????????????0????????????1?1???????????????????????????1????10?0?0??01???0????????????????????????0???????1?1????????1??00??1??1111???00?00?0??0?0?1??01110010?0??0?010001?10?101100???????????????????????11?001010????????0?????1???0?11??0????011???1??011001?0??0101??0???0?????1?11??0??????????0???????????????0?????????1???????????????????????0??????????0???01????????10?????0????0??????0??0??????0?11?10??01??00????????????1??????????????????????0???????????????????1?????????????????????????????0?????????????????1????????????????????1?????????????????????????????????????01?0?0????????????0????????????????????????????????????????????????1?0??????????????????????????1????????0??00??01????0?0?????0??????????????????????????????????????????????????????????????????????????1?????????????0???????????????????????0????0??????????0???????????????????????????0??????????0??????????000100???1????1???????????????????????1?????????10?????????????00???????1???????0???????1??????????????0???????????????????????????????????1????????????????????????????????????????????????????????????????????????????????????????????????????0??????0???????????????1????????????01??????????????????????????????????????????1??????1????????0????????????????????????0??????????????????????????????????00???????0?0???????????????????0???????????????????????????????????????0??0???01?0????????????????1????????????????100???????????????0???????????????????????????????????????????????????00???????????????????11100000??????????11?00????????????00???????????????????????????0110????00?000??????????0???????0???????????????????????????????????????0?000?0?00000??0????0? 
Mei              0?1010?100?0??100?0???0?1011??000111?0?001?0000?11?0110000?01111110?11?000?0?0010001??00?????1001????10110100?0?????????0???????????????????????????00?0?0000011???00?1000????01?11??????00?1????0???0????1?01010?1000?11??010??1?000??????1010??11100?0001111?01??000010?1?00?0??0??0??1?1???0?000??011????101???01??01?1??????10?0??????10????????0?1??00001?011010??11?1??0??00001?1?10100000000???1?011?1?0101????01??????0?00?0111?0001??1001010????1?0?0?0???1??11?0???0?????111???1?01100?11?????11?01?011??110?1111?????????1?01???1????????0?0?1?1?0???1??00??1??????11??1?????10??????????????10?0?????100?01????0?0?00?0?0??01?0?000?1??1????????00???0????1??1????1??01??0??????????0?????????????1?????????0?????0?????????????00??????1?????0?0??1????1?????1?01?0?????0???1??????????0????1?0?1??1?????0??????0001???0110???????0????????????1101??0???1????????00??0???0??1???????????0??011???0????00???1???00000??????0?0010??0????0?????000??0??????????????1???00?????????1??????000????????????1??????0?????1?01???1??0???00???????0?0?1???????????????0?01?0?0???10?????????????????0???????????0???1??0???0?1?110??01??000001001010???01?0??????0?????1??1????????????0??????????????00?00???1?0?????????????????10????????????1????????0????????00??0??????0??0?0????1????????????????????????00???0????0????0????????????????????????0?0?????????????00?????0??1????????????0????????????1??0?1?00???0????????010??0????11?00???????????????0?1???00????0?????1??11??1????00011???1??????0?????0?????????????0?????0????????0?????000?11?000000001?0?1?0?0????????0?0????0?????????????0?1??00????0??0????1?00??1?01???00????????????10????????????0???????0???????????0????????1?0??????????????0?????????????????????????????????10?11000????0?11000000??00100010??????0???0??0?0??????????????????????1???????0?000???0??0????????0???1????????0????????????????10???????0??????0?????0??????????0???0????0? 
Meleagris        1111?1??01100???00?????0?110101?1?001011010000001001?????0????????0????010001101100???00?000?10?1?1?0110??1?10011???01??1101100?????????01100?11????00?1??11???????????100???1?0?0??1100?00??100?0111010001??1000100000110101110110111101?0?????110101?1?010111011100101?0101011100011100010110?0101?011?11110100?01?1110010?1???1?0??????1???111101111?01?011?11????001??010?0?011????1111000?10101??00????00111100?1010?010?1?111000100001011101000111?110000001010??1?110?0??11????1??0111000011??11011?0?101?11110?0011011111001???1?0?11??0??0????1101??0000?110?10??10?01???11??101?????10??01?0?01010010??11110??0??0?010????0??001?1100?0?1?????????0????0?????0?1???011001??????11?1????0?0????1??11??01?01????0??11101?????1??110??0???????0?10?0?0?1?11??1?0?1110?0????0?001?01?010?01??10??0?0??11??10?00?0??000?0001?10?110?????0??000?????110?110?00???0????????????011000??0??????????????0111???1?????1??11????1111110?0111?01??0??010?????011??001?110011011??11??0????????0?000??0?0?1??0????????01?0???001?11?101?11?1?11000010?0??????0?111???0??11???0?11???111??010011??0??1110???000??10000????0?0?1?????10??00?110?1?00111111???11?0?0?11?0?0????1??01?0?00??????0???????0??00??1100?00?0???00???01???????????????01?????1??10?0???1???01?0??0??0??1?01????0???100???1??11101111111?????????10?????????01110??011010000?01111??00?????1?1???00?1?????00001?000??1??????11?0??????0111??????????1?011111101?????110101?1??1?000???????0??11???1?1??0??????1000?01?????????????01?1?110??1??0?????01????????01?0????0?00?????0???????????011?11?1?0???00?010??????1??0?????1100????110???????????0???????????0????01??1????11????10??0???01??????0???00??000??0???????????10??????0??001111001?1?1?1?1?????10??????0???0??0????100????10?01111???0??111111111???1000101??00??01??00000???????????????0???0??1?????????11???0101?0??10??????????11???0???????0111?100001??????111?10???10??0???000?0????0???0????0?
Microraptor      100100?10000001?0?001101?000??00??0010?00000000?00?0?10100?11001110?1?????00?????????0???????????0?1?1?000110???????????????????????????????????????00?0?00000010?000?1001101??1001?????0?0?0????0?????????????10?100??????01??0010???00???0010?11?10??00010110011100??1??1?00011000000000???00?01000011?111101???010101101110??11?01110??11?11010?00?1????001?111110?????1??10?000010101010000000000110011?001?11?10?11??0100000010111?0001?01011010?0??1???000???1???0?01??0??1?01111?1110100001101100110011010011001110101111111110?11??0????0?010??01?1?11?01?10?001??????10???1??0??001??00???0?0?010?0?00??10000??000101001?001???1?00000?1?1110???0?0???000??00??11????00?01?00?001??????00????1????0?111??00?0??00??0000????1???????000???0?01?0????0??0????1???????10?10??0?0???11???0????000?0?1?0?011??????00??0110?01?10?111???0???0???0?????011111?00?????0????????01?0??????00????00?????0?0?1?100???0010??1???0010?1000?0000001?0?1?0?0???01000??0???0???????????1??0??0?0???000???0??000???0???00???1?0????00????1?00???1???00??0?????????00?0???0???110????11?0??????0100????1????1?0????0??10??0??0?0?????????00?1?0101?01?0010?01001010?0?00?00?????0???0???0??0???1??01??0??0???????1?0????00?????0??????????0??????1???????????0??0?0??0??0?0???????????01????0??0?????01???1?????????????0???????????????000?00??0??000??????????0????0?0?000?10????????01???0???????0??????0?100?0???1?0???11?0??000?0?00??00?1?10?110??0?1?000??????????0????0?1?0000????00??0010101??1??10??1110?0??????00????0?0??0?????????????0?00???0?0???0??0?001010000001010?10?0??00???????0??????0?????????????1?0???1?????0?0??????01??1?010?00?????????????10????????0???0??000?????0???0????00???0???1?0?????????????00???0?0????????00????????????1????10?11000??????11?000000?00???010???00110???????0?0????????????????1???1?????????000???001?????0???00?????11???00????????????00??00????????000???00??0?000?0??????0???0?0?001 
Neuquenraptor    ????????????????????????????????????????????????????????????????????????????????????????????????????????????????????????????????????????????????????????????????????????????????????????????????????????????????????????????????????????????????????????????????????????????????????????????????????????????????????????????????????????????????????????????????????????????????????????????????????????????????????????????????????????????1?????0?0????????1???????1??00?????????1111?1??01?000?1?11101110??01?01101011??0????????????????????????????????????0??0???????????0???0?????????????0?00??0????????????????0???????????????1????00?1????????????????0????????????1??0?????????????100?0??????????1????????????????????1???????????????????????????????????????????????????????????????????????????????????????????0?????????????????????????????????????????????????1???????????????????????????????????????????????????????????0?????????????0?????????????????????????????????????????????????????????????????????????????????????????????????0????????????????????????????????????????????0??????????????????????0????????????????????????????0????????????????????????0???1????1??????????????????????????????????????????????????????0???????????????????????????????????????????????????????????????????????????????????????????????????????????????????????????????????????????????????????????????????????????????????????????????????????????????????????????????1?????????????????????????????????0?????????????????????????????????????0??????????0????????????????0??????????????????????????????????????????????????????????????????1????????????????0??????????????????????????????????????????????????????????????????????????????????????????????????????????????????????????????????????????????????????????????111101???????????????0???????????????????????????????????????????????????????????????????? 
Ornitholestes    000100??00?1?0110?1111011110?000100100100100000?00?001011?010111110000000????01??0010??0100001000100??001?000???0???01??1?0??10?????1?????????1?1???0000000000000?0000000000?101100????11?001?1?10???????????1110001000?101??0?011?0?0?000000001??110???00?1??????????????????001000001010110?????0??????????01?00010???1??????????????????001????????1?000???0?0100???1010?10?10?001?10111010?00101011000?1100100111001??0100000010000010000???????010???0?0??0??????????1?????1??????????01?0?0?0000001?101?0?????1?0??1?0????????00?010001?10???00?000?1??0?10???1000??1????0?11?????1000?10?1????0?010?0?0?0????0000000000?011011000??0??00?0?1100?0???000??000?0???1??0??10?0?0?0?00??0????0??0??1????0?000?00??0??00????0?????1?01?0??00??????0??0??00??01??1?1?????000??10?01?0001110?00????0?11??101?000?0???0?0????000000100100???00??0??001????0?0?????????0????????0?0??0???0??0???1?001?0?0?000?0000???0010????0100????0????00?????011?0?0???0?000???????????????01??0?0?00?????0?0???1??00????0????0?????????10?10?010?????0??00000?00?00??0??0?0???????110??0????0???0??0?00????1?1??1???????????0?0??0?0?0?0?????00?00???0?0???000???000?1?0??????00????0??0???0???????1??000?00000????1?0???0010000???0???????0?0????????0?????0???????0??000????0???0?????????????0??010?????0?1??0110100?????0????????1???0???00??0??????????????????0????0?0??00?0?1???????00???000?1?????????00?00000??00?????00???0?001??0???????0?????0??001100?????0?????0??????????0??00???????0??01?????1??0011??00?????????????0?00?10????00???00?0??0????0???????0?0???00000000???0????0????????0?0?0??0?????????????010??00????0?0???0???10?????00?????1??????????10????????00???0??????00011?1?0000?0?????0?1????????????????000??1??????????????????00????0???????????????0?11000000??00?0??????????0??????0?????00110?001?01???1????????????000????0??1?0??????0??00????????0????????????????1??0?????01?????01??0?0?000??????0???0?0000? 
Protarchaeopteryx 0????0??0000?0?10?11????????????10?????????00?????????????????????????????????????????????????????0???0??????????????????????????????????????????????0?0?110001????00????????????0???????????????0?????????????????0?0????1??0????0?????0????????????????0???00???????????1?0?00??0????00?????0?0001?011?11110??0?010101110110??11?001?0??1??1??????0??????????0???0??????00?0?????01??01110?0?0010??010????10?10??????11?0??000?????00??0????1??1???????????????????11?0???0???1??1????1?00110???1????011?011?????1100?011?11??1?0??0??????????0?0?????0?1?0???0?10?11????????????0????????????????????10????????0?0000??????001???0??????0?00?0??1?????????????0???????1????1??01?0??001??????0?????0????0?000??????????????00????????????00???????1????00????????1???????0????????0????????????????????????00??????0????1??00?????11????0??????????????0??010?0????1?????????0??????????????????????????????0?????0????????????1000??00???0?0???1?0???0?00???????????????????0??0????????????????????????????????????????????????????????????????0?????0?????????????????10????????0100????????????????0?????????????????????0???????????????0????????????0????0??????????0??????????????????????????????????????????????????????????????????????0???????????????????????????????????0????0??0?1??????1??????????????????????0??????0???????0????????????????0????????????????????????????????????1??????????????????????0?????00???0??00????????0?????1????????????????????????????1??????????0?00??0????????????????????????????????????????????????????0?????10??00???0?????????????????????????????????????????????????????????0????????0???????????????????????????????????????????????????????????????????????????????????????????????????????0?????01?000???????????????0?00????10???00??0??????????????????????????1???1??????????0????0???????????0??????????????????????????????0???????????????????????????????0????????0? 
Rahonavis        ???????????????????????????????????????????0????????????????????????????????????????????????????????????????????????????????????????????????????????000011001?10???10??000???????1???????????????0?????????????????????1???????0110110?0000?0101??110?1?00101?101?1??????0????????????100010?000010???????????????????????????????????????????????????1?0010011?11?10001001000010?001010111011000000011000101101001101111?01000000001110000110100100010?1100?000110101100111000111011111101010010100001011001001101110011010??1?????1??010????1?0??????????001?01??????1???0?01101?0???0????1?0010?00?001?????00?11???1?0?1001??0??00???1????0001011?0?????0??1????????0?10???1?0??0??1?0?1010?00000??1011??1?0?000?10????????0????1????0???????00000?1???????0????010?01010?????????110?11000?????0??0001????????????0??00?1?00??10??10?000??00????????000????000??0000?????????1???000?0?0??????0010??????????????01?0??1??001????????000011?0????01????1000000000???????????0???0????????000?????0?0????????0??0???0?????011??????10????1010?00?00??0?1??00?1??00??1??00??????????0?1??????0????1??1?0?0?01?????????????????0?0??10?0?01???011111110001?0??0110????1???????????0?0110??100???0?????0?1??0?000000??0??0?1?????00?????????000??100??1?0????0??0?00???00?001?????0??????00?1??1??????11????0????????????????0?0?????1??????00????????000???????????????????????0??0???0?1???????????111???001??0?????0????????1??????????????????1????????0??????????????00?????1?0??1010?????1??????0??00??0??0???????000???????????0???0?????0????????????0000?????000??0?1?10???????00??0????0?0??????00110?1?1????????????????????1???0000?010????????000?1???0?000??????000000??????????????0??01???????????000??0??????????????????0?????????0?00?0?????????????????11100000????1?00??10????0????????000??????????????0??0??????????0?000??000??0??10????0?00???1???0????0??0????????????0?????????0??????0?0?0000000000????????0? 
Sapeornis        1110?0?10000?0100?10000?0100????101110?1?0100001?000?10100001011110?10?00000?100000????0000?1???0?0?01?110100???????????????????????????11?00?11????00?1110100?11???0?1000?????110001??0??0?10?0?0????????????0???10???????010?????????00??00?0?????00?0?0101100???0?0010?1?0001000000100010000?01010011?11110?0??110111101011???1?00?????1001??????0?1???001??11??1??0???0??????110???01110000000000110010111011??000111?010100101011????01?110?1010?0???00??0????????0?0?0??????????????100?001?0??00011?0110?1?01101?011?11101111?00?10?01??00?0?0??00?1??00?0011001???????1???11??00?00???000??????010?0??0??11?001?0??0?00?0???0??0??01000?0??1?0??????0????0?01????1??0?10?01?00?0?1??1???00????0????0?0010??00???0?????01????0????0???0??????01?0??000?01????1???????01?1?????0???1????0????10????1?0??001??0?00????11010??1??11????0?????0??1?????1??101?0??????????????0??1??????0???1?0??????00011???0??????1???????01001100??00?????0???0???????00???????0???????????10?00?0??0??0??????1?0?0??00??0?????1?????000????1??????1?0?000?0???0????10??1???0??????????0?01?0?????100????0????1??????0???0?????0?0?0?1?????00??1110??1??10111??110??????0??1?0???????0?01????0???1?00???0??????????????????????0?????????0?????????1???????????0???????1??0?????????0?????????0??0?0???01???1?????????????0????????????????000010001?0?1001?0?0?0?00??00?0?00???0?1??????00?1?0?0?????????????????????0110?0?0???????01??1???00???1?000?????1?000?0??1??????????0???00??????10?01010?11??1?0???001?0?01???0??0????0?01???????????????0?0??????0??????00?0?01??10?0?01??10??0???????0??0?????10???????1?????1?????1?????0?1??????????1??00?01??????????????0????????0??????00??????0??1?????0??0?????????000?0???????0???????????????0???????????0?1????101111101???0?111100001?001000101??00??0?????0?0??????????????????1???10??0???0?00???0001?????0???0????0??1???01?????????1???0??00???????0??0???00??????0?0??????0???0????0? 
Saurornitholestes 1000?0?00000?0010?0011000000??0010100010101000110000?101100010111110110110001011001?1010000?1000?000001001010???????????????????????????????????1???0?00100001000?000000?00001110011?101000100?1?????????????????????????0?????01?01?1?10??????????1???0???????????????????????????????????????????????????????????????????????????????????111???????????????????????????????????????????????????????????????????????????????????????????????????????????????????????????????????????????????????????????????????????????????????????00??0?01??0???10??00????????0??110???????????1??????0?1?????????0???0???0???????000?0??????0??????0??0?????????????????0???0??00???1??????0?????0?????1??????????1????????????0????000???0???0?1??0?????000??????????000??1??????????0011?0???1?01???????00?00?00?????0??11??00?0?00????0??????1??????0???0?0?01??????0??????????01????????0??0??????0???0?00????10001??100???1100????000???????????????????1?1?????????????????????????????0????0?0?????????00?0?0??00??0????????00?10????11??????0??????????????????1??????????????????1?0??01????0????????1??0??????????????0?0?00????0?0??0??1?0???????????????????0?????1??????????????1???????0???0?0??????????????????????0??????00?????0???1???????1???0????0??0????????0???????????????????0??0??????????????????0????????????????00000??????????????????????00?0??00?00???0???00000?000??1??0??0??1???11?00????0?0??0???1?000??????00??????00???????00??0??0????????????????00?1??????????100????????1111??00?????00??0????0?0???????????????0?0??????000???0???????00???000??0?????????????????????????????????1?10???10????1???0??????????????????10???????????????????0????0?????????00????????????????1????????????????0?000????110001?1???0??01?????????????????????0???????????00???????????01???0??0?0????????????11????1?????0?0??????????????1????????00???0????????????????????????0?0??????00??????0???????????????????0?0010? 
Shanag            ????????????????????0101?0?110???0100?100?00????????????????????????????????????????????????????????????????????????????????????????????????????????0??0?00000000??00??000???????0?1???1?????????????????????????????????????????????????????????????????????????????????????????????????????????????????????????????????????????????????????????????????????????????????????????????????????????????????????????????????????????????????????????????????????????????????????????????????????????????????????????????????????????????????0?????????1???0??????????????0??????????????????0?0??????????????????????????0?????????0?????????????????????????????????????????0???????????????????????????1??0???????????????0????0???0???????????????0???????00?????????????????????????0???????????????1??0??????????????????????????????????????0???????????0??????????00??????????????????0?????????????0???????????01?????00????????????????????1?1??????????????????????????????????0???????????0??????????????????????????????1?????????????????????????0???????????????????????????????????????????????????????????????????????1??????????????????????????????0????????????0?0???????0??????????????????????????????????????????????1????????????????????????0?????????????????????????????????????????????????????????????????????????????????????????????????????????????????????????????????????????0???????????????????????????????????????????????????????????????0??????????????11?????????01????????????????????????????????????????????????????????????00??????????0??0???????????????????????????????????????????????????????????????????????????????????????????????????????????????????????????????????????1??0???????????????????????????????????????????????????????????????????00????????????????????????????????????????????????????????????????0??????????????????????????????????0?????????????????????????????00??
Shri             ?????????????????????????????????????????????????????????????????????????????????????????????????????????????????????????????????????????????????????????????????????????????????????????????????0?0?????????101001000110010?0001001?1?000000100??1?00??11????????????????????????????????????????????????????????????????????????????????????????????1????00??????????1???0???????0???0111000?00101?0101101110101?100011??100001010100?000101100101010??10??10????10??0?01??0??1?011???1??01001100??0??11?0??00?01101111010????????0??01???????????????????00?01??0???1??100??1?1??????????????????????1?????0?????????0?001?????0?????1???000?101????????0?0???0???????1???????0?0???????1?0?100?????????0??0??10????????????????1????00????????????????????0???1?11????10??????????10?11????????????0?????0????????0?????0??0??1????1????????????????00?????00???00????????0???0??????0?0?0????0??????????????????????????0???????????0?100?0??????????1?0?0????0??????????1?????????????0???????0?0?????????000???0??????1??????0??????????0????????01?????????0??1???0????1???????1??????0????1?????00?01???1????????0??000????00???????0??????????10?00??????????1??????????????0????0????????????10??0???0????0??????????0????????0????????????10??11??????0???0????11??????????????????????0??????????????????000???????????0???????0??0???????0??????????????????????????0?????1?????????0?011???????????????????????????????0?????????0?0?????????????????????0??????????????10????????1???????0?????0???????000??????????00???1????????????????????0?0????0????0?0???????0??????0???????????????0?1???????????????????????0?????0?1??????????????????????0??????????0001????????????????0?????????????????????0?????1?????????????????????0????????????????????11100000???????????0?????????????0??0???????????????????1????0??0?00000?0???0??????????00???????0???????0?????????????10???????0?????????????????????????????? 
Sinornithosaurus 1010?0?100?0?01?0?001101101???001000001000?0000100?0?10100001?????????001000?011000?0??0000?0??0000??10??011??0???????????0???????????????1?1?1?????00?0000000000?0001100001???1?11????100011?11??????????????????1?????????????????????????????????????0?10110011101001001?0001?00??0??0?????0??101?0?1??11101?0?010101101110??10?01110??10110010?00?1??0?00????????????????1?????????010100???0???011001?1?0?1111100110?01000?0?1011100001???????10????????????????????????0??1???111?10001?00111?110011?0100100110011100011??????100?10?01???0?0100001?1??1?00?10?001??????1???11?????001?1??1??0??0??0??????0??000000??10?0?01??10?01?00000?1?11?????0??0???00?00???11?0??00?01?00?0?1??????00????1??????110?00??00?00??0000???11???????000??????1????000??1????1???????01?0???0?0???11???0??????0???1?0??01??????01???1?0?0??1?1111???????0????1??????1?10?0?????00????????0??0??????00??1?0?????0?000??100???1010?????0??100?000?0??0??1?0?100??????10????????0????????????0?0?????0???0??100??000???0???0????1???????0??1????1???0?????????????????0??0???0????1?????1?1??1?0??0100???01??????????00?01????????0?????????00?1??00?001?00000010011??0??00?0?0???????0??1????0??01??0???0?00???????1?0????00?????0?????????????????1???????????0????0??0????0??????0????0????????0?00???11?0?1??????11????0????????????????00?????0??00???????????0??????0?0?0?00????????010000?0????????0???????????0???????11?0???0000?0???00???10?11?????1?000????0??????????0?1???00????00???010?01??1???0?011???01??????0??????00?0???????????????????????10?0??000?101?0000?10?0?1???0?0????????0??????0??????????????10???01????0?0??0????1??1??10??0??1??????????10????????0?????????????????????????????????????????????????0????????????????????????????0????????????????0?110000000?00?0?010?????11?????????0?????????????????1???1?????????000???00?1????????00????0????????????????????0??00???????000?????0???????????????????0?????? 
Sinovenator      000000?100001010000?110110001000?1010000000000???0?011??1?????????0????01?0??011000??????????1??1?0???0????????11?0?1?110?00?00010001??1?1??????????00?0?000000?0?000??0?1101??1?1???0??10??0??1?0???????????1?10?1000??1???10??0?0???000??1?00???11????001111?0111000?1?01?00???????00???????????0???????0???1?????0???1?????????????0????0??????????1?00000??01??????11???0???00?0??101010000000??001011?110?1011100011?010000101?111?0000????0101010?110?000?0?01???1?0???????1?1?1?????0?10001101010110010011????0?111??????????1???1?????1?0??0?1001????1?01?????01??1???11???0?1??10??1?00????????10???00??100?0??0?0100??0??0???0??0?0?0?1?11???????0???????????????0??1?????????????????0?????1?100?1?????0?00??00????0?????1???????00????0?0?????00??0?????????????01?0?????0???11??????????1??01???10?????????????10?01?1?0??0???????0?0?????????0??0?0?????10????0???01?0??0???0?????????????001????00??000???0???0010???????00001??00??0??0???????????????????????0??0???????????01???0????????????0????1??????00????1??????1??????????????????0??????????1???????01?0??????00?????????1??1??????????????????????????0?1?1?0?0010?000001001?10????0?001????1???????100?00000?0????0?0???????????0??0?0????0??????0??????????1????????????0??????0??000???????0????????????0?0???????????????????????????????????????0??????0??0?????????????????????????00????????00????????????????1????0????001?????1??0?1?00???0?????1??0????010??1????????0????????????1???00????0?????10?11????0???001????1???????????000??????????????????0??????????0???????0??0000??0?0???10??0??????0???????01??????0??????010??0???????????1???0???1??10?00?????????????1??????????????0?????????????????????????0??????????????????10????????????????????????????????1??11000??????11000000????1??0???????????????0?0??????????????????????????????0?0?0???0??0?0???????0?0????????0???????????00?????0????????1?????????????0?0??????0???0?????? 
Tianyuraptor     1000????00????0???0?11?0??????0??000??100??00?0????????????????????????0???????1???????0?00?????????????????????????????????????????????????????????0????00000000?0???????????????????????????????????????????????10?????????0?????1???0??000????????0??00111??01??000?1??1?00?0100??1??0?????0?0000??11??1110????0101?1110110??11?011?0??11110??0??0???0???????111?????0?1??1????0?1???11?????00000?11000?111?11?11??0111????????00100?00010???01?10????1?????????????????????????????????0?10???1???1?11??????0?????????1?????????00??????1??????1??????1?11?00?1??1?1??????1????????????1????1?1?????1??0??????1????????00?00????1??????0??0???1110??????????0????????????????01????0?1??????0????????????????????????0??0????????????????????????1?0?????????????????????????????????????????????0???????00?????????????1??0??0??11????????0??????????11?00?00????????????????????????0?????????????00?????????1???????????1???000?????????0?1?????????00??????????????????1???0????????0?????????????????????????????????????????????????????????????00??????????1?????1????0?????1??????1????1???????????????????????????????00????0??????0???????0????0????????????????????????1???????????????0?1?0?????????1????????????0??????????????????00??????0??????????????????????0??0?????????????????????????????????????????0????????????????????????????????????0????????????????????????????????????????????01????????0??????????00?00????????0??????????????????????????????????1??0???????????????????????????????????????????????????????????????0?00????000?010?1???????????????????????1???????????????0???????????0?0?????1??1?????0??????????????????????????????????????????????????????????????????????????0???????????????????????????????????????0???????????????0???1????0?????0????????????????????????????1?????????????00????0?????????????????????????????????????????0?????????0?????0?????????????????????????01
Tsaagan          ?000000000000000010011001010100010100010100000010010110110001011111?1110100??0110?11101000000000000?0100?001000??0??00110?00010?101010?0????????1?010??0100000000??000000000???1?01?0001?001??11?0???0??0?1?0??10?1000??????1???010???0???????????????????????0????0?0?1??????????????????????????????????????????????????????????????????????????????????????????????????????????????????????????????????????????????????????????????????????????????????????????????????????????????????????????????????????????????????????????????0????010?????0000000??????????0?0?????0?????1??0??0000?1???????0???01??0??0?????0?????????0?0????0?00?????????????1???00????10????1??0???0?????0?????0?????????01???0????????0??00001???0?????1??0????000???????????000??1?????????????1100?00?0????????0?????00??0????0??????10???????0??0???0??????0?0?0?0001?1????0??????????00????????0??01?????0???1?00????000010?1000???000????0?0??0???????????????0101??0??????????????????????????0??0?0?00??????0001?0?0??00????0?????????10????010?????0??????0?????0?????0??????????????????1????00???00????????1?????????????????0?00?00????????1??1?1?????????????????0???????1???????0????010?0?????0???000?0????????????????????0?????????????????1????????????????0??0?0??0???1????????????????0?00?????????????????????0????????????????000???????????????????????????0??01?00????????0100?000?????0??0?00?0????0000?????0000????000????????01??????001????0??000?0??0?????????????10????????????100????1???1111??00??????1???????0?0???????0???????0?0??????00????0??????000???01???0?0??0??????1????????????????????????00?0110??010???001?0???0?????????1?0??????????0???????0????0??????0??0???????????????0?1????????????????00000?0????????????0????1?????????????????????00??????????00?0?????????01???0??0??0??001000000100?0?1??0????0????1?????????1?00?????0??0?0????0???????????????????00???????01??????0???????????????????0??10?? 
Unenlagia_comahuensis ??????????????????????????????????????????????????????????????????????????????????????????????????????????????????????????????????????????????????????????????????????????????????????????????????????????????????????0??0?????0??0?10?000100101??110?1?111?1??01????????1????001000?0??0???0?????????????????????????????????????????????????????????100000?1?????????1???????????????01110110000000110011111001011001111010001000111?00?0110100101010?0100000????10?100???????????????????????????????????????????????????????????0???1???????1?????????00?1?1???????0??????1?????????????1???0??0????1??0??00?10???????1001?0????1?????????????11?0?????0???1?????0?0????????0??0??1???11?1?????????????????0?00?00???????????0???????0??????????0?000?????0????0????1110??????????10?1100????????????1???????0???????00?1?0??000?1?1????0?0????????????????00????????????????????0??????00????????????????????????????????11????????01?00??0??????????????????????????????1?????????????000?????0????????????00????????????????????????0???1?????????0?????0??00?11???????????????0???????1????1??1?????????0?????????????0?????0??0?001??00?????????0??0???1?????1?0??0??????0?011?????0?????????0?1???0??000?0?0????1??????0?????????000?0?01??0??0??????0??0???0??0?1????000????????1???????0????????????????????????????????00?????????0?000?0??????????????????????????????????1?0??0????0?0110??????????????????????0???????0?????????01??????????????????????????????1????????????0?1?1??????????0???0??????0?????????????0????1??0?0??????????????0??????0?????0????????01?????0????0?0?????0??10???11????????????????????????0000011??????0??0????0??????00???????????????????????0?0?000????????????01????????????????????????????0???0?????????????????????11100000????1???????0?????????????000????????????????0??????????0?00?11?????0???0????????????0??00??????0????????????10?????????????????????????????????????0? 
Unenlagia_paynemili ?????????????????????????????????????????????????????????????????????????????????????????????????????????????????????????????????????????????????????????????????????????????????????????????????????????????????1????????????????1??0?00????1????11??????????????????????????0?1000?0?0????0???????????????????????????????????????????????11????????????????????????????????????????????0???0???????????1?1??00?1?01111111000?????????????????????????????????????????????????????????????????????????????????????11?1????????????????1???????0?????????0????????????????????????0???????????????????????0???0???????????0?1?1????????1??????????0?0?????????1?????0???????????????????????1??????0??????????0?0??????????????????????????????????0??00?????????????????????????????????1????????0??????????1???????????????0??????1??????????????????????????0???????????????????????????????????????????????????????????????????????01?????0??????????????????1????????????????????????????????????????????????????????????????????????????0??????????????????????????????????????0???????????????????????????????????????????????????????????????????????0?1?????????????????????????????????????0?????????????????????????????????????????????????????????????????????????????????????????????1????????????????????????????????????????????????????????????????????????????????????????????????1?????????????????????????????????????????????????????????????????????????????????????????1????????????????????????????????????????????????????????????????????????????????????0?????00???????????????????????????????????????????????0?00????????????????0????????????????????????????????????????????????????????????????????????????????????????????????????????????????????????????????????????????????????????????????????????????0??????????????????????????????????????????????????????????????????????????????????????????? 
Utahraptor       ??0?00?100001001???0??????0????????????????????????????????????????????????????????????????????????????????1????????????????????????????????????????????1?????????0?0????????????????????????????????????????????????????????0??1??00??1?????1????11????00?????????0??????1?0??0?????????????????????????????????????????????????????????????1????????????????0????????10????1??0?0????01??00???0???????0???1??1???1???11?1???0?00???????????11001??0????????00???0101100???0????1?11???????????1?0???0????????0???????????????????????0?0?????????????????????????????????????10??????????0?????0?00????0????0??00??0?0?????????1??????????????????10??????????????????????????????0???0??0????????????1?????????????0?0???????????1???????00?????????????????????????????????0?????????????????????????????0??????????????0?????????????????????0?1???????????????????????????0??0????0?????????0000?????????????0?????????0?????????????00??????0?0???????0???????????????????0????1???????????????1???????????????????????????????1??????????????????????0?????????0????????????????????????????????????????????????????????????????????????????????10????????0????????0?????????011?00?0???????????????????????1????????????????????????????????????????????0??????????????????????????????????????????????????????????????0???????????????????????????????????00???????????????????????????????0????????????????????????????00????????????????????????????????????????????????????????????????1???????????????????????????????????????0???????????????0?0?1?????00??????????????????????????????????????????0?????????0?????????????????0????1????????????????????????????????????0???????????????????????????????????????????????????????????????????????????????????????????00???????????????????????????????????????????????????????0?????????????????????0????????????????????????0??????????????????????????????????????????? 
Velociraptor_mongoliensis 100000?00000?0010?0011000010??0010000010100000010010110110001011110?11011001?01?00110000000?1000?001???0101100000???01??110???0???????????????1????10000?00000000?000?0000000?01?110???1??0110?1???????????????????????????????????????????????????????????????????????????????????????????????????????????????????????????????????????????111????????????????????????????1??1????0?????????????????????????????????????????????????????????????????????????????????????????????????????????????????????????????????????1????????????0???0?01??????00??00???????????0?0??????????????????001?1???????????0???0???????00??0??1???01????1???00????????????????????0???0??????0???0????00????????????????1??0???????1?0????00????0?????1????????000??0???????000??1?????????????1100??0?0????????0?????00??0??0??????0?00?00????1?????????1???????0100?1??????0??????????0?????????0??0??????0?????00????0000000??????1?00????00????????????????????1?1?????????????????????????????0????1??0??????0?0??0?0???0??00??????????10?????10?????0??????????????????0????????????????????????????10??????????????????????????0?0?00??????0??1??1???????????????????????????1???????0????010???????0???0????????????????????????0?????????????????0????????????????0???????0???0??????????????????00?????????????????????0????????????????00??????????????????????????1?????0?00????????01???0?0?????0???????????????0?????010??????00??????00??????00???????00??0??0????????????????00?????????????00????????1111??0??????00???????0?0???????????????0??????????????????????00????1???000??0????0??????????????????????????0???0?????????00????1????????????1??????????????0?????0????0??????0??????00????????????1????????????10??0?000?0?????????0?0?0????????????0????????????0???????????00?0?????????0????0??0??????????????????0?0????0??????????????????????????00???0?????0???????????????0??0????????01??????0?????0???????????????010?0 
Zhenyuanlong        1000?0?10000?0????001101?000??00100?0?000???00??00?0?1011??111110??0????1?01???1????????????????????????10?10???????????????????????????????????????0??0?00001?0??????00?0010????01?????0??0?????????????????????????0?1?????0??????????????????????0??000111??????????????????0??0??1??0?????0?0101?011?11110????010101110110??11?001?1??1?110??0????1??????????111??????1???????0?1???11?????0010????0????11?11????0111?010?0?00011?0?000?0?????????????????0??????????01????????????????010??????????11?0?????0?1??1?1???11101??100?????0????0?010???0?0?11?01?10?10??????????????????00?????1???????????????????0??????0?1000??????????0??0?1?1??????????????0???????1?0??1??01??0?0?1???????0?????????????0??0??????0????00?????????????00??????1????00???1????1??????????00??0?0???????????????0????????01??0?0?0????1?1????1??11???????????????????11?01?00????0?????????0??0??????0???????????10?????????????10????????1???000??0????0???1?1?????0?000?????????????????????0????????0?????0???????????????????????????????????????????????????????00??????????1?????1??????????1??????1????1?????????1??????0??????????????0??0?????????0??????????0?0????0???????????????????????????????????????????????????0?????????????????????????????0??????0????????????????????????????0????1??????????????????????????????????0???????????????????????????0???000??0?????????????????????0????????????0??????????1??????00??????00??????00?????????????????????????????????????????????1?1??01??0?1?01??0?????????????????????????????????0?????????????0?0???1??00????1??00????????????????????????????????????????1?????1?????????1????????1??????????????1????????????????????????0????????0?????????????????????????0???????????????????????????????????????00????0?111000000?00???010??0000????????????????????????????1?????????????00????????????????????????1?????????????????????0?????????1?0???00???????????????0????????01
Zhongjianosaurus ?????????????????????????????????????????????????????????????????????????????????????????????????????????????????????????????????????????????????????????????????????????????????????????????????0?1?????????????????????????0??1??0???00??1????1???0????0101??????010?1??1????1101??0??0000??0?010??011?111111???01011?1????0??????????????1?00?0??0?????????1111110??1??10?1??000?10??????????????????????????????????????????????????????00??11?1????1????????????????01???????????????11?00?0?11110111?0??0???????1????0?????????0????????????0???????1?1???1?1???????1??1?1??????????????????0????????0???????0????0??????0?????????????00?????1????????????0????????????1??0?????0????????0??????????????1????????????1??????????????????????????0????????????1?????100?????????????????????????????????0?????????????1?11?????11??????????????????0???????0???????????????????????????????????????????????????????????????00?0?0??????????????1?????0000?0???1??????????????0???????????????????????????????????????????1??????????????0?????0???01???????????1??????11???1?????1??????????????????0??????0??????????????0???10????0??0011????????????0??????????????????????????????????0???????????????????1???1???????????????????????????0??1???????0?????????????????????????????1??????????????????????????????????????0????????1?????????0???????????????????????????????????????????????????????????????????????????0???00??1????????0??????????????????1??????????????????????????????????????????????????????????????????????????????????0??0??0?????0???????????????????????????????????????????????????????????????1?????????????????????????????????????????????????????????????????????????????0????????????????????????????????????????01010001??????????????????????0??????????????????????????????????????1????????????????????????????????????????????????????????????????????0????0?????????????????????????01 
Velociraptor_osmolskae ?0??????????????????1100??????0??0?00?100?00??????????011?1?1???????????????????????????????????????????????????????????????????????????????????????????10???0000???0????????????????????????????????????????????????????????????????????????????????????????????????????????????????????????????????????????????????????????????????????????????????????????????????????????????????????????????????????????????????????????????????????????????????????????????????????????????????????????????????????????????????????????????????????0?????????00??0????????????????0???????????0????0????????????????????????????0???????????????0?????????????????????????????0??????0?????????0???????????????????????????????????0?????????????????????0??????????00???1????????????????0??0?????????????????1??0?????????0????????????????????????????????????????0??????????00??????????????????0?????00????0?0????????????????????????????????????????1????????????????????????????????0???00??????????0??0?????????????????11??????????????????????????????????0???????????????????????????????????????????????????????????????????????1??0?????????????????????????????????????????10???????0????????????????????????????0???????????00????0????????????????0???????0????????????????????????????????????????????????????????????????????????????????????????????????00???????????????????????????????????????????????1???????????????????????????????????????????????????????0?????????????100??????????????0????????????????????????????????????????????????????????00?????????????0???????????????????????????1???????????????????????????????????????????????????????????????????????????????????????????????????????????0?00??0??????????????????????????0?????????????????????????????????????0????????????????????????????????????????????????????????????????????????????????????????????????????1?????????????????????????????10?? 
; 
