# Supplementary material for: Intestinal preservation in a birdlike dinosaur supports conservatism in digestive canal evolution among theropods
Source: Sci Rep. 2022 Nov 19;12:19965. doi: 10.1038/s41598-022-24602-x (PMC9675785; doi:10.1038/s41598-022-24602-x)
Supplement: Supplementary file 3 — Supplementary Information 3. [file 41598_2022_24602_MOESM3_ESM.txt]

<?xml version="1.0" encoding="UTF-8" standalone="no"?><beast beautitemplate='Standard' beautistatus='' namespace="beast.core:beast.evolution.alignment:beast.evolution.tree.coalescent:beast.core.util:beast.evolution.nuc:beast.evolution.operators:beast.evolution.sitemodel:beast.evolution.substitutionmodel:beast.evolution.likelihood" required="" version="2.6">


    <data
id="DIPNOANS_FBD_32OTUs"
spec="Alignment"
dataType="standard">
                            <sequence id="seq_Guanlong_163_156" spec="Sequence" taxon="Guanlong_163_156" totalcount="2" value="1000?0?10001000100??11011100??001001001001101111000000011110??111?101000100000??000011000000010?0?0????0010100000??001??000??10?10??1??1????????10??0??00000?0000?0?000???00?11101??????00000?0??0?0????????00?10000?0?0?0??10??01?0?0?0???0???10?1?00???0111??10??10??1??1???00001??00?1??0??0?0001?0111?011010??010001010110?1111001?01?1001????????110?00????010000?010??0???0??0????111011100111011000?110010111110111100?0?0010000??010011111011110?00??10????1?110000011??11?1?1?????0110?1?00?0??11?0110?1??10?00011?????????00??10?00???0?0001000?1??0?10?1?1000??00?00?1?1??????00??1??00?0?0?011??0?0?????0011?00??00101??0?01??00000?0?01???0101?00??????0???11?0???0?00?00?001?????????0??1??1?0?????100?0??10????00????1???????000????0?1?0??000??1????1??1??00?1?00?00?01?11?????1?1??000???00??00?01?000?0?0101?0??1?011???????0?1?001??????0?01???????00????????0??0???0??1?????0?????1?010?00??0?011?0??????0?0??1000??0??000?0???0???10??000??????????????????1??00??0????0?0???0??00????0???0???????00?01?????1???????????????????1????0??0???0????1????????????0??010???0?1????1?????????1???0????0?0???????0??1????????????00??????1?00?0???????0???000??0???0???1??00??00000????10??010????????00?001??????0?1?????0??????00??00???0??0??000???00?0??1?0?????0??0?0??000?????????????????????????????????000??0??0???????????????0????0?0?001?11????????00???0?0????????0??0???0??0??0??????000?0?0001??????001?????00001??1000?00010??0??0??????????0100110?????1?10010?1?10?0011??00?????00?01???00?0???????????00??0?0??0?0??????0??0?00000000000???100??00?????1?0??100??00??????????1111?10?1????00???????0???00?0001???1100?0000?010???1????0???0??????0000000100?0????????0?1?0??????????????0?000????????????0????????????????11?0?000????00110000000?00?00?10???000?0?????0?1?00???????????????10??1?????1?0??0????0??1?????11?0??1?????????0?????????0???0??00???????0???????0????000?0??????0???0?0??0?"/>
                            <sequence id="seq_Achillobator_96_90" spec="Sequence" taxon="Achillobator_96_90" totalcount="2" value="1???????????????0???11?0?????00??000011?0??0????????????????????????????????????????????????????????????????????????????????????????????????????????????10???0000?0?0????????????????????????????0?0?????????0010?1100?10010???00101??010????10???110????01?100000100001001000??????????????????0??????????????000??1???0??????10???????????11????????????????0??11????00??0?00?0??1??10111000000100011000?110?11?1100011?11000000100?01101101100101010?0100?00?0?010110?????????1?11??????0?0?0??0?1?1?11?00?0??????1?1????????????00?010??????1??????0?????1?1???????0??1?0?1?01???????0??1?0010?00???1?????0??10???????0001????0?1?????????00??1110?????0?0?????????????0??1?????????0?1?????0???????1??01??0??0?00???0????????0??????0??????????0?????0???????1???????100???0????????11??????????00???????1???1????1????0?????0????0???????????????????0????0?????00??????0???????0???0?????00??0?0?0??????????1?????????00?00??00??00?00??0?0???0???????0??0???????????????????????????0?????1??????????????????????????????1????0????????1????????0??0?0???0????1??????????0????????????1????1??1?????????????????????????00?00??0?001???????????010????1?0??????0???0????10??001??00?0???0???????1??????0?0??1????????????0?????????????0????????????0??0?0?????0??01????????????????????????????????????????????????0???????0??0???0????????????????????????????????????????????1???????????11??????0??????0?0??0?????0???00????????0????1??0????????????????0?10??0?????00???0?0100?0?1?1????1??0?????0???????0?????????????0???????0????????????0?0?0???000000??0????????0???????0???????????????????????0?????????????????1???1??1010???????????0??1???????????????????????????????????????????????????????????0?????0????????????????????????????????????????????????????????????????0?????????00??????????????????0????????????0?????0?????????????????????????????????????????????????????????????0????????????0??????????"/>
                            <sequence id="seq_Adasaurus_75_70" spec="Sequence" taxon="Adasaurus_75_70" totalcount="2" value="?????????????????????????????????????????????????????111010010?11?????011?0???1?0??1??10000?000?0?0??00??0?????1????011?1?01????????1??????????????????1????????????????????0??1????????00011?01?0???1????1??1?1??00????1?1?1???1?0???00???0?10???1?00???0???00?0??0?????01?00????????????????????????????????????????????????????????????????0?1?????1?0?1???????1?????0????1??10?????01?1000?001010110010?00?101110?011?1??00110??100?0?0?????01011?0??10??0?1???????0?0?????????11????1111?101?0??0001??0100?001101011010??????????0????01???1???0??????????01??0???1??1????1???0????10????001???????1????0???10?????00001???????1??000??000?0?11???????000???0??????11????10?0???1??????????00?????????0???????????????????????1????00????????????????????00????1??????????????0?????1????0??0??0??????0?0??????0?0?????0??0??0?1??1?????????????????0??0??10????????????????????????0????1???????????1?010???????0??1??????????????0??1?0?01?????????1?????????0?????????1??????0??????0????????0????00??????????????0?0???0???1??????0????0???????????0?0???????1?????1??0???????1??????1???????????0???????????0000???????0????0100???0??????????1??0??1????????0??00??????????1??????1??0???????1???????????1????????????0???????????????????0?0?????????????0??????????????????0???0?????????????????????????????????????0?00?0???????????????0????0?0????????1??????0????0????1?0??????????10??0??1???0????????000????????110??????????1??????????????????????0????????00???010??????001?????1?1????????0????0?0?????0???????????????0???????????????01????001?10?1??????????????0??????0??????????????1????11???0???????1?1??????0001?0?????????1??1????????????????00?1??????????????????????1???????00??????????????????????0???????????0????????????????????11100000???????0?????????????????0???????????????????0??????????0?0?????0??1????????????????????0?????????????????????????????????????????0?0??????0??????????"/>
                            <sequence id="seq_Anchiornis_160_153" spec="Sequence" taxon="Anchiornis_160_153" totalcount="2" value="00101????0????1??????1????1????00??1???0?10????????????0????1???1????????????????????????????????0???0??????????????????????????????????????????????0??0?1001?1??????????????????1?????????1?????0?????????????????????????????????????0?????0??0???0?????10???0???00??1???????11?0??1??0?????0?0001?011?111111???0101011101?0??11?0??????101???????0??????????????1??????1??0????0????01010101001?01010011?10?10?110?1???????????011???0?0????????1???????????????????????????????????????011????0??0?011?0?0??10?1?01?101?111111110????0?11?????000???1?1????00?1????????????????0????????????????????1???????????0?1???0???00????1???1?000???0????????????????0????????????10?01????0?????????????????1???0?0???0?????0?????0?????????????????????1?????????????????????????????????0?????????????0???1????00???????????1??????0?0100???????0??????????0??001?0????????????????????????0?????????0??0?????10???????1?????????0?1?00???????0?0?????????0?00????0?????????????????00?????????????0??0????00???0??????????00?????0??????1?????????????????00?????0????1???0?0??0???????100????1???????????0?????????0?0?00???????0?1111?0????00?0???????0????0????0???????0???????0???1??01??0??????????1???????0????????????0???0??????1???????????00?0?0??0??0?0??????????????????????00???1???0??????????????0???????????????000????0????0??????????0????1?0?0?1?00????????00?0?000????????????????????????????01???1?0?0??????00???00?11?????1??00?????????????????????????????????10?11????1?0?011???01?????00??????0??????????????????0?????????????0?0?0?1??00000000?0?1???0????????0?????????????????????10???0??????????????????1?010???????0????????10????????0???0??????????0????????0????????1???????????????01????????????????????????????1????10??1000????0?????????0?00?0001010000??0?????0??????????????????0?1???1?????????01????0?1?????0???0????0??1???00????????????0???0????????0??0???00??0?0?0?0??????0???0????0?"/>
                            <sequence id="seq_Archaeopteryx_150_148" spec="Sequence" taxon="Archaeopteryx_150_148" totalcount="2" value="101000010000?0100?0011001011??00100000101100000101001101100011111100?1?00?00?0100001?0?0?????100100??001?01?00011?0000110101010010?01011?11?1?1010??0000010010?11??00?00000???01?1001000?0001?00001??0??????0?010?1000?1??10001?0?01??000?0001010???00?0001011?011?0000100100001100000000010000?00010011?1111010?0010101111110??10?00100??1011??????0?1???00??0111010??10?10?0??0000101010101000000?011001111101011?00011?010000000111100101011?010?010??10?0000???1???00010?0?11?011111101011000?0?110011?0110110111010011011101?1100??10?0?0?00?000?0?101?01?001110101???00?1?0111??00100???0?1??0?0?01010?00?0101001?0?110000010?10101100000?001100?010?000?000??00?0?1000?10001?011001??0???000??01???10?0000000000?00??0000???11????00?00?????101000?000?01????1????????0?10?00?0??1110??0???00000001?0?10110?00?00??011000101?0110???0???010001????000110100?0??10??00?10?0?01???0?000??1?00?11?0?001??000000?001????0?001001000??000000?01110?0?0?01000??0?000???????????1000?????000000?000??000???0??????001?000??00?010100010?1?0?000000??011???00?00??0???110??0???01?000??0100110?000111?0???00?010??0?00?0???0?????00?1?010000?000100?01??0??00?0??0?0??????0???1?0000???1??01??00?00?00???1?0????00???1?0??????0??0??????01?????????0?00?0????0??0?0????0?0??1?01????0??0?000??1110110111??1??????????????????0?00000000?00?000000??00?00000000?0?0?0?00????0???00?00000?11??????00?0??0???0001?????11?0?1?001??1???0000?10?10010001?000?0??0??0??0????001?0000?00?00????10111??11011?01110?01?1?0??0????0000?????????00???00?00?????0?0?0??00000010000000000?11100?0????0000??0????0???????0??0??010??00????00????????01??1?000?01??1???????0??10???????00???00?000??0??0??1?10??00???????1?0?00000000??0?0100001?0???????0??000?0????0?0???010?110000???0?110000000?001000101?000000??0??0?00????????????0??0?10??1?????0?00000??00010000?0???00?0?0011???00???????11?0000??10?????1101?0???0011??000?0??????0???0??000?"/>
                            <sequence id="seq_Atrociraptor_69_68" spec="Sequence" taxon="Atrociraptor_69_68" totalcount="2" value="?000?0010001?0010??01100??????0??001?0100??0????????????????????????????????????????????????????????????????????????????????????????????????????????00?0100000000?000?0?00???????01??????????????????????????????????????????????????????????????????????????????????????????????????????????????????????????????????????????????????????????????????????????????????????????????????????????????????????????????????????????????????????????????????????????????????????????????????????????????????????????????????????????????????????0?????????0???0?????????????????????????????????0?1?????????0???0???????????000????????0?????????????????????????????????????????0???????????????????????????1???????????????0?00????0?????1???????00?0??1???????00?????????????????11?0????0???????????????0?????????????????????????????????????0??????0?1??????0??????????00????????0??0??????0???????????0????????????100?????????????????????????????1?????????????????????????????0????????????????0??????????????????????????????1?????????????????????????0?????????????????????????????0?????????????????????????????????????????0??????????????????????????????0????????????001???????0????????????????????????????0?????????????????0????????????????0??0????0????????????????????0?00?????????????????0????????????????????0?????????????????????????????????0?0??????????0???????????????????????????????????0????????????????????????0??????????????????????????????0??0??????????100????????111???????????????????0?????????????????0?????????????????????000???0????1????0???????????????????????????????0????????????????????????????????1??????????????????????????????????????????????????????????????????????0?????0???????????0?????????????????????????????????????????????????????????????????????????????????1????????????????????????????????????01??????????????????????????????????????????????????????????????001??"/>
                            <sequence id="seq_Austroraptor_73_69" spec="Sequence" taxon="Austroraptor_73_69" totalcount="2" value="10??????????????????1?0???????0?110000?00?00?????????1011?1010?????????11?01????00?????0100?0???????????????????????????????????????????????????????0??0010000?01??10??000???????10??????????????0?0?????????1010110???1?0???0?01?01??????????0?????????1?????????????????????000?0??00?101???0??00?????0??1?000???10???1????????????1??????11??????????????????????????????????????????????????????????????????????????????????????????????????????0??????????????????????????????1???????0?1??111???1?1?????????1?0101?1?0?????????0?1????0???????0?10??1??????????00???0?10??0??0?????00????????0????????????????0?1????????00???????0????10??????????????0???0??0?????0??????0??01???????0??0?00??1??0?0?0?0?????????0?????0???????????????????????0??00???0??????????1?0????????0?01?????0?????????0?00?00???????00?????00?????011????0???0???????1?????????0????11??????????0???????0???1?0???????0????????????0?0?????0?????????????????????0?????0?0???????????????????????00????????????????0?????0???0???????00?1???????????1???????0?????????0????????0????????????11????????1????????????????00?0????0??0???010??????0?10?0?????????0????11?1??00?0??10????1?00????010??????????00??0?????????0???????????0????0?0??????????1???????????0???????0????0???????????00???????0????????????????????0????????????????????????0??????????????????????????????????????????0???0????1???????????10?????0???????0?0???0????????00????????????????0?????0?????????????0?0????0???????10?01?????????11??000???????????0????????????0?????0???????????????0?????0?100???0?0??1?0??000??????0?????0????????????????????01?????????????0?????????????????????0???0??????????????????????????????????????????????????????????0?0??????????????0?0??????????????????????????0????????????????0?0?????00????????0??0????????????????????????????????11100???????????0????0???0?????????????????????????????1??????????????????????????0??00??"/>
                            <sequence id="seq_Balaur_70_66" spec="Sequence" taxon="Balaur_70_66" totalcount="2" value="???????????????????????????????????????????????????????????????????????????????????????????????????????????????????????????????????????????????????????????????????????????????????????????????????????????????????????????????1??011000???0?10?????0???10101101?1?000?1?010????11000000?0??000?0001??11???11010?00101111??111???1?0???????0110?1?????1??000???????????0?1???0?????0??????100?????????10?1????0???110?11??0???0?1??0??000??1???????????????????0?1?????1?0?0??????????????1100010000000011?0?001100100111?1??????????0????????????0???????1?????0?11?0????????11???1??10???????????11??????0????????0???0?101?00????????1??10?0????????????????000???1?0??????1?00??0??0?1??1???0?00????1????0000?0????????????1????????00???????????1001???????????1???????0??????????????????????0???0??????00??????01???11?00?????1?1????????????????000?100?0???1?????????????????????????????1???????????????????????1???1?00??00???????0?????????????0??????1?0?????????01???0??????????????????0?????????????1?0???????0?????1?????1?0?00000?0?????0?1?0??????10??0??11???0????0??????????????????????10?????????????????00???0?1?00??00001?1010?1????01???????????????????0?????????????0?????0???0?????????1??????????????????????????????001?0???????0???????0?????01????0?????????1??????11??????????????????????????????1??0????1??1?1?0??10????????0?????????????????0??????????????????1??????1????????0??????0?????00?????????????1??0????????????1??00?1??0??????1?????10???????????????0????????????????0???????????????00??0?????0??????0???????????0???0?1???0??00???0?11?????1??????????????1????????????????????????1??10??????????00?0?010???????0???????1111????????????????????????00000?00?0????1???????????????0??????0??0?01??????01?10111?????1111????1??????0101??00??00??????00?????????????????????????????0?0????000??????0??????????????????????????????0?????1????????00??0???0?00000????0?0??0?????0?"/>
                            <sequence id="seq_Buitreraptor_99_97" spec="Sequence" taxon="Buitreraptor_99_97" totalcount="2" value="10??0???0????????????10?????100011??0??000?000010?00????????????1????1?110???011000??0???00?010?100??????0??0???????????????????????????????????????0??0?00010100???0??000???????10????1?????????0?1?1????1??1010110000?????1??01?010??00??001????1?00??0010111010100001?1100??01?0??0?00?10?00?0101?011???1100000010101110100??10?00?11??1011??????0?100000????1111?0010110000?0?00101010101?0001?000100011110101110?11110??00100011100000110100101010?1?00?00010010110?010???????11?????101100011?111011?0?011?011000110?0????????0001??001??01?00??00??0001?11?10?0?1?010?010???0???0?0??1?0?1??0?0???????000?100??0???00?100?1?????00????00?111100???0?00??100?000?0?10?0?10001?00?0?1??10?100????1??0?010100?0?00???0?????0???1????0?0?????????11?0??????0?????1?????1?0????????0???1?00????????000010??100??1???00?0011?00????1111???0??0010??????00?0?00000?????1?????????????????0?0??1???1?0???00???10??????0?0??0000?10??00???00?000?0?????0????10000???000??????????1???000???????0????0??00???????????0???0???0?0????????0??0????1??0?0?0?????0000?????0??1???????01?0?0???11????????????110?00?01??????????0???????00?11??1?001?00?0101??0?10?0??01???????1??0??1??10????????11?0??10??????1?0?????001?10???????0??????????1????0???0?000??????0????00????0?????01???????0?0????????????1?????0???????????????????0???????0????0100?????0?0????1???0?????????????00??0??0???????????????000??00???????0?0?1?00???0???00??001000?????11000????0???????0000?1??00???0?0??0??10?01???00?0??11??0?0???????????000???????????????01???????1??0????0000000?100000000?1?0?0?000?????00???????????????0????11?????1???????????0?00??1?000?10????????001??1?????0?0????????000??0???????????0???0??0???0?00??00??????0??????????????????????0????1??????????????0?????111000000???1??010?0000010???????00?000110000?110???????1??????0??10111001?1?0??0???????0?1?????00??????0??????0????0?????????0???00??0?00000?0??0000??0??000?"/>
                            <sequence id="seq_Caudipteryx_126_124" spec="Sequence" taxon="Caudipteryx_126_124" totalcount="2" value="0111?0011000?0100??11?1???11??001?00001001?0001111?0110?100?1?0?100?1??0?????1110?0?000?000?0100??0??10000010?????????????????????????????????1????100?11?11?????0???11?1010???0000???0?1??0??01?0?010????1???????1?????0??0????0?01???00??0?0?1111?01?00011110011?0?????01?0??0??0?????1????00?000??011?10?101?0?010101100110??11?00?0???10010??0?00?1?0?0?0??10100???00100000?00100?00111000000100001001??10?10??100011?1100000011100?0001?1?0110?0????10??000??????1??01??0??1?01111?100011000?1?110011?011001?111000011011001?0100?01??010??0?0?0???1?1?00?10?10?001??????1??110?????00????0???0???010????0??1000?????00?000110?0??????1000?0?110????0?00????0??0????110??10?01?00?001??????00?????????0?00???0??0??00????00???1????????000???0?01?0?10?0??1????1???????01?0???0?0???11???0?????0?00?1?1??00????000????110001?0?01100?????????????????00101000??????????????0??1???0?000??1?0??????0001????0??????01?????0?1??1000?000?0?0?0???0?0???01000??????0???????????00?00?????0?0????????00????0???????00?0???00?0?10??0010?1?0?????????0?????00?0???0????1???0?100??0?0???100????10???1?0???00??10?????0?0?0???????0??0??100001?00?00??0???1000?0??0?0???????00?1????0???1??????0???1??????1?0???????????0?????????00??????????????????00?????????01???????0?????1????0??0?0???????001?????????????????????????01?010??0??00???0??????????0???00?0?000?00????????00???000?11????????????0???0010000??0100?110000?0???00???00?00?????1?000??????????0????0?0???0?????0????01010???1??1??001?0?01?1?0??0??????0??????????????????0????0?????0??0?00?00??11000000?0??????????????0??????0????????1?????1????1?????0?0????0????????1010????00??0??????0????????0???0???????0???????????00?????????0?????????????00??????????????????00?0??????0?????01?0?0?0???0?110000001?000000100?100??0?????0??????????????????0?10??1???????0?00???0001?????0???????0??01???00???????0????00??00???????0??0???010???00?????????0???0????0?"/>
                            <sequence id="seq_Changyuraptor_126_124" spec="Sequence" taxon="Changyuraptor_126_124" totalcount="2" value="?????????0???0???????????????????????????????????????????????????????????????????????????????????????????????????????????????????????????????????????????000??000?0?????????????????????????????????????????????????????????????????????????????1???0??0??101??????????????????1??0?????0?????0??10???11?10110????????0??????0??11?011?0??1??1??????0??????????111?1?????????1???00?1?????????????????????????????????010?0?????0???1????????????????????????????????????01????????????????0?1????1?????11?0?0??0?????0?1?1?111?1?1?0?????????????0???????1?11?0??1??1?1????????????????????????1??????????????????????????1???????????????00?0?0?1?1????????????0???????????????01???????????????????1???????????0?????????????????????????????????????????????????1??????????????????????????????????????????????????????????0??????1????????0?????????????10???????0????????????????????????????????????????????1????????????????0????????????????1?????00?????????????????????????????????????????????????????????????????????????????????????????????0???????????1????????????????????????????1?????????????????????????????????????????0??0??????????0?0??????????????????????????????????????????1???????????????????????????????????????????????????0??0?????????????????????????????1??????????????????????????????????0??????????????????????????????????????????????????????????????????????????????????????????????????????10???????????00??????????????????????????????????????????????0????????????????????????????????????????????????????????????????????????????????????????????????????????????????????????????????????????????????????????????????????????0?????????????????????????????????????????????????????????????????????????1??????????????????????????0???????????????????????????????????????????1???1??????????0????0?????????????????????????????????????????????????????0??????????????????????????????1"/>
                            <sequence id="seq_Daurlong_122_121" spec="Sequence" taxon="Daurlong_122_121" totalcount="2" value="1000?0?0???0????0?0?1101?000??001000000000?0???10000?101????1???????11?????????????????00???010?????????????????????????????????????????????????????0??0?0???1000??????????????1?????????????????????????????????????????????0?????????00??00????1??0??0?01111000??00?????1000?0100??1??0?????0?0101?011?111101???0101?111011???11?001?0??10111???????1???0?????1?1???????10?1????001???111???????????1??????1??1????0011?????0??0?0100?00010????????????????????????????????????????????????1??????????11?0??????????0??????1??????00??????1??01?010???0???10?0??1???????????1?????????????????1????????0????0?????0??????????????????????0?0????1?1????????????0????????????1??01?0??0?1???????????????????0????0?????10????00?????????????????????1????00????????1???????0??0??????????1??????????0????????01??0??????????0???????11????????0?????????????00??0????0?????????0?????????0??????????????0???????????1?????????1??10000??0?????????1???????000?????????????????????0??1???????????0????0???????????????????0?????1????????????????????????00??????????1?????1??????????1?0?????????1??????0?????????????0???????0??0?????????0??0???????0????0????0?????????????1????????0??????????????1?0???????????0?????????????????????????????0???????0??00???????0???????????????0????1?????????????????????????????????00???????????????????????????0???0?0??0?????????1???????????????????????????????????1??????0????????0??????00????????0?????????????????????00??????????????01???0??0???1?????0???????????????????????????????0?????????????0????????00?0?????????????????????????????????????????????????????????0??????????????0???????????????????????????????????????0????????0???0????????????????????00???????????????????????????????????1??00???????111000000?????0?10??0001?00????0????????????????????????1?????0????0????0??????????????????????????????????1??????0??0???????????????????0??????????????????01"/>
                            <sequence id="seq_Deinonychus_115_108" spec="Sequence" taxon="Deinonychus_115_108" totalcount="2" value="100000?10000?0?000??11001000??00100000100010001?0?10110?00001????1??????1?0??0?????10?10100?0???????????00010??00???01?10????1?1????1?01?11?1?101???0000100000000?000??000???101?011?001?001?0?1?0100111111011110011000110101010?101010100000101??110?1010111000001000010010000010000000001000000001?01111011010000111010?1110?111?00110??1111????????1???????0011110001011001??0000101011101000?10001101111100111110?011?110000?0111000001101100101011?01000000?0?10110001000111101111110?010001100111011000001001101011010????????00?0100010101101??000?1?00?01??0?0010?1000110110??001000?10000?000001000?00001000000000010000100100?1000000?10111??000?000?0001??1?0?100??10?01000?0011000010000?0101??010000?0??00?00?1??001?01??0000?1000???0?01000?000??1??1?1?00?10010?00????0?0111??0???0?000?0010??011001???00??011?00?000?1110??00??01?001??10010110?00?0?000?????1010100???00?00?11??00000000000?????0?100??1??0?001001000??00?000101110?0?0?010000?0?100?????110?111000?????00???0?101??01?1??01??000??1?0000000?0?0?0?011?0?10000000000?0?0?00000??00??110??0????0?01010010011??1???1100100000010001????0???00010000?0?0001?01?00?0001001110000011?00????0?0?0???0?00?0010?00000?00?????001?0000?000??1?0?????????0???????00?????01??00??0?00000?000??1??00?01001?0000??0?00???1110?1011111110??????????001???01?000000??0??000??????????0???00?0?0?0?00?10?????00??0??0?110??????0?0??1???0?00????0?0?0???000??0???00??????000??101?00????00?????0?00?00100000?00?00??0000100?010?10??11100?001?0??1????0?00?????????00???00??0??10001?????0?000010000001?00?1??00?0000??010000???00??????00??0?111?0?001???010????01?11??0?01001?0?10????0?0?010????00?0??????0000???0?01?1?100??????0?0???0???0????0????00?0??1?????????0??0???0??0000?0???11???0000?????111000000?001??010000000?0??0?0??00?????????????????1???1?????0?0??0000000?1????0??????00?1?????00??0???0??1???0??0??????10?0?0???00??0?000000000??0?0???00000"/>
                            <sequence id="seq_Dromaeosaurus_77_76" spec="Sequence" taxon="Dromaeosaurus_77_76" totalcount="2" value="?0?0???100?01?01?00?1??0??00?0?01000?110???????????0?10??00?1?11110?1101100010??00?1?01?????0100000?000000010??000000101010001001000000101???11?10010000100000000?0000000001?10100110001000110111?????????????????????????????????????????????????????????????????????????????????????????????????????????????????????????????????????????????????????????????????????????????????????????????????????????????????????????????????????????????????????????????????????????????????????????????????????????????????????????????????????0??0?0?0??????000000??????????0?0??0????????1??0??00?0?????????0???????0??0?????00?0??????0????0???00????????????01???0?????10????1?0????0?????0???????????????01???0????????????0001???0???0????0???0?00??01???????00??????????????????????0?00???????????0??0???0??????????000??????????0???0??????0?0?01??0??1????0??????????00??00????0??01?????0???1??????????00101000?0000001??00???????????????????1??0??00??????????????????????????0???1??0???????0?0?0?10?0?????????????????????010?????0????????????00???????????????????????1?1?100???0???0?????????????????????????000??????????0????1?????????????????0???????0????????????????0???1?????000?1????????????????????0????0?0???????????????????????????0??0?0??0???0????????????????0?00?????????????????0?????000????????????0000??????????????????????????0??00???11?????100???000????????010???????0000?????0000??0?000????????01???????011???0??00000????????????????00?0??????????100????0????1?1??00????????????????????????????????????????1000???1??????000???000????0??0????0?0?????????????????????????????1???011???00?????????????????????????????????????0???????????0??????????????????0?1????????????00??00????00?100001????0???0???????????????????????????????????????????????01????????????0010000?0101?0?????????0????1?????????1?0???????0???01?????????????????00????0????????????????0???????????????????0?0????"/>
                            <sequence id="seq_Falcarius_145_130" spec="Sequence" taxon="Falcarius_145_130" totalcount="2" value="???????????????????????1????10???10???0?0?10???0???????????????????????0?0001???00?????0?00?0???000?010??????0?01?00000101?0?100?01011?1????????????00?0110000010?010??010???????0?????????????1?0?1?????????011011000?1??1?111111111??0???0??????10????0011100100110001001?0000100000101011000?0001?0110101101011011101010110?111?10101??1111??????0???0?10?0?001001??10?0??0???0001?1011101?0?0100000001?10001011001011?10000000110000000?01101101010?0?0??1?00?01?11000?0100??1?111???000100?000000001010010???11010?01??????????0000101?1???0?0??010?010?1?00?1??001??0??00011?0??0000?00???01?0??001??0???0?1000?0?0?0?000001000??0???0?00?0?110??0?1??0??000???0?1?10???1??0110??001?10?0?0??00?1?1??0?0?0??0???????????00?0????????0???????0??1000???????????1????10?0????????0??11????????00??0?011??000??????00???1??00??0?0110???0???0??????????0?100001????10??????????????11????????0???00??????00001??000??111??0?0001000??0??000?00??0?0???0?000????0???????????011?00?????0??0?0???????0?????????????1???????0?0???????1?0?100000000000????0????0?0???110?????????0????01??????1????110????0???0??0????????0??0??0????1?0?0???00?00????0?1????0?1??0????1?0???1????1???0???10100?00????0?11000010011????????0????00??????1???0??0???00??0?0??0?00000???0?0??1001?00?0??0?0????0?????0???????1????????????????0??0???00??00?000??0?0?????0????????0???????0?????????0????11?????001?0?1000???00????????0????????????001???1000????11??0?????0?????0????000?00????0?00??0000?0??011?101????00?0?1?0?????????0??????????000??00??0??1000??????0?000000000100??0????00?000??00???00???0000????00??0?111???????????0???????00??1??1010????????00?0??10???????0??????0000???????????????0???0?1???0???0?00??????????0?1?????????0??????0???000?????101100000?????????????0???0??0100?000?00????0??0001000100001100?0??0???0??????0000????00?100??0??????00????0??10??0??????????0??????????????????????0?000?0?0?0000????????0?"/>
                            <sequence id="seq_Graciliraptor_126_124" spec="Sequence" taxon="Graciliraptor_126_124" totalcount="2" value="?????????????????????????????????????????????????????????????????????????????????????????????????????????????????????????????????????????????????????????0???0000?0?0????????????????????????????????????????????????????????????????????????????????????????????????????????????00??000??????0?0101?011?1111010??0101011011?0??00?00111??1011??????????????????111?????0?1??1??0?0???1????????????????????????????????????????????????????????????????????????????1??1??0???0??1?011?1?1??0????1?1???1111?0??0?????00111??0?????????0????????????0????0??1?????1?1??1?????????0???1???????????0?0?00??0???0??0?????0?0???????00?1??????1??0??0?????1????0??????0?????????????1???1?0??0?1??????0??0?????????0?0???????????????0???1?????????????????1?0????????????1???????0???????????????????????????0?0???01???????0???1??00?????11???????????????????1?111???????00?????????????????0??????????1??????????????1???????????????000??????0????????1???01000??????????????????1??0?????????????????????????????????????????????????????????0??0?????????0??0???0????????????????????????????????????????????0?????????????????0???????????????001??11??????0????????????????????????????1???????????????0?????????????????????????????1???????????????????0????0??????0????????????????????1??????????????????????????????????????????????????????????????????0?????????????????????????????????????????????????????????????????00??????11????????0??????????????????????????????????10?????????0?????????????????????????????????????????????????????????????1?0???0??????????????????????????????????????????????????????????????????????????????????????????????????????????????????????????????????????????????????????????????????????????????????????????0?0??????????????0???????10??????????????????????????????????????????????0???????0????????????????????????0????????????????????????????????????????????????????????????"/>
                            <sequence id="seq_Halszkaraptor_83_72" spec="Sequence" taxon="Halszkaraptor_83_72" totalcount="2" value="1010000?0010?1110?00?100??1???00111000?10??0?????????1?1?0??1?1111??11?00000?001000?0??0100?0??00???????0??0000??????0??0?0???0?????????????????????0??000000010???????000000?01010???????0?0011?001?0????0?01?0?00000??0???11?00110???00?0101??????00??001????????????????????0??0??0??1?10??0?0100???1????????000?11?10?010????0?00??0??1?000??0??001??0????0??10100?0??00?0000?00?0??11?001?0?11????0??1?011101111?????????????001???0?0?011001??0??????0?10????????0??0?????????1???????101?1?0?001011?0?001?011010111?0?????????00????11??0????0??01?1?0??01000???1?0?????1??10????10??????0?0??0??10???0?0?1???0??000???0001??1??00?00?00?111?????????0??0?0???0??11000?10?11?00?001???0??00??1?1??0????10????1???0???100????11???00???00??00?01????00???1????1????0?000?1??0???10?1????00????0???0??1?000???0??000?0100?01?1??100?????000100?1???0????0?1??????0???????1?0?0?0?????0???0?0?0?0??00?1101?0?????00???1????????0????0??0?0??1?0?0??????000??00??????????????01?00?0?????0??????0?000??0????0???0??????00????01??????1??0??????0?????1?0????1??????1??00?1?00???0???11011?????????????00?01??00??0?00000????0?0?1001?0????0??0???????11?00??1??????????0????0?????1???0?0?0??0????0??11??0???????????1???????0??0????1???????????0??0???10????0???0?0??000??????0????0??1???????????????0?????????????????0??0?0?0???????010????????0????1?0?0???00??0????000?00000????????0?0?0??00??000??????0??0?1?001??????00??0010001???011100?0????????0????????????0??1?0????10?0??0??1?0?01110100??????0??????0??0???????0?????0?0????????0?0?0000???0??00?000?0??000??0????0???0??????0???0????0??????0???1?????????1?????????01?1?????1?0?????1?0????0?0???00???0?100??0??00???????0????????1????0???0????0?00?0??????????????1??0?0???????????????????????0?111?00000?11?0?1?011??00??0????0???????????????1??0?1???1???0???0?10000000?0????????00??010???0?0????0?00?????????1010???11??00????0????0?00000?0000???0??0?0?"/>
                            <sequence id="seq_Jeholornis_prima_122_119" spec="Sequence" taxon="Jeholornis_prima_122_119" totalcount="2" value="1????????????????????????????????0??????????????????????10??????1??0????????????????????????????????????????????????????????????????????????????????01????11?0??1?????01???????10??0??????1?1??????????????????????????????????????????????????????????????????????0??????1?00????1??0?00?1???0?0101?011?1?110?????1011111?001??10?011?0??10110110??0???????1??11101???1??1??0???00?1?101110???000?????0????11?10????0011?0?????00???11?????0?????????????????????????????????0?1??11???1?11????????????11??????????????1????????????0?????1????0?0???????1?0?????1??01?????????????????????????0?10????1??????????10?????????00???????????0?00?1???0????????????0???????????????01????0?1????????????0??????0?0???0????????000????1?????????????????1?0????????????1???????0????????0?????0??????????????????00???????????0?????????10?0????????????????????1??00???????????????????????0????????1??????????????????????????????0?11000???????????0?1????1000?????????????????????0???????????????????????????????????01??????1????????????????????0?????0??0???0???1??????10???1????01??????????????????0???????????0?????????????0???0???????1???????0??0?0????0???????????????????1?????????????????????????????????????????????????????????????0??????????????????0????????????????00???1????????????????????????????????????????????1??00?????????????1???0??????????????0????????????????????????????1?0?0?????????0?0?????00???1??00????????01????????????????????0????????0??????????????0??1????0???????????????????????????????????????????????0?01???????00??0??1??????????????0????????????????????????????????????0?????1??1?????01??????????????????????????????????????0????????????????0?????????????0??????????????????????0??????????????????????1?????????????0???????101??00???1?????????????????????????????1??????????0???????????1???????????????????????????????0??????????????????????????????????????????????"/>
                            <sequence id="seq_Jianianhualong_125_124" spec="Sequence" taxon="Jianianhualong_125_124" totalcount="2" value="01??????????????????01?1??????00010010000??0?????????100?00010?11??????0??00?0??00??????0?0?????????????????????????????????????????????????????????0?00?00000010?00??00?0010??1011?????0?000????0?1?0????????????000???????10?????????0???1????0???00?0?0?110?00??00?????1????0000?????0?????0?0001??11?1??10????010101110110??10??01?1??1011??????????????????1101???1??1??0??0?0?1???10?????0????????1??????????1?????????000??10111?0001??????????????????????????????????????????????00111?0?????0?10?01?000011?????01?111?1?1?10?????00?????000??0??1?00?01?10?001??????1????0?????0????????????????1??0??????0???00????0?0??????0??000?0???1?00??????????????0????1?0??1???1?00?000??????00????1??1???000??00?????0?1??00??????????????0??????1????000??1????1???????0????????0???11???0?????01?????0??10??0?0?0????1?1???????11????????0?0?????????0?0???0????1?????????????????????????00????0000??????????000????????????00????01??0???1?0?0?????000????????????????????????0??????0????0??0?0??00???0????????????????????0??????????????????????0??????????1??????????0?0???1???????????1?????????1???0??0?0?????????0??01?0?0???????0????????????0???????????????????????????0???0??????????1???????????????????????????????????????????0??????????????????????????????0????00???1???1??????????????????????????????????????????0??0?????0?0???00???0?????????????0???00????????????????????0???????????0?????00??????00???10?00???????001????0??????????0?????11??????????1??01??????0??01???0???????????????????????????????????????????????00??00?0?00?0??1??011???0???????????????????????????????????0?????????0???????????????0????????????????????????????0?????????0?????????????????1?0??????????????0???????????????1??????????????????01??0?0????0?????????0???????10???000????????????????????????????????1???????????????0???????????????????1??????????????????0????????????1?0?????11????????????????????????"/>
                            <sequence id="seq_Jinfengopteryx_140_122" spec="Sequence" taxon="Jinfengopteryx_140_122" totalcount="2" value="1100???1?000?01?0?00010????1??0010000??00100??0?0???1?0?????0??1?????1?0?????0010?0????0000??10???0?????????????????????0???????????????????????????00?01?000011??000????0????????1?1?????????0??0??????????????????????????0?????0????????1????01??01?0?011110011?0?0????1?0?0000?0?0??00????0?0101?011?101101????1010111?110??11?0???0??1?1??????????????????11111????1?1?10??000?1?1010??????????????????1??1??????01?????00?10????????????????????????????0??????????01???????0??????????1??????????11?0?0??????????????11??1????00???????????000???1?1?0?????1??0????????1?????????100??????????????0???????????????????0000?????????00???????10??????????????????????0??1???1??0?001????????????1????0?0???????????0???????????????????0???????1??????0??1?????????????1???????0????????????????????????????????0????1?0?0????011??????????????????????101????????????????0?????????0???1?????????0??????????000?????????0????00??0??????001???0?????00??????????????????????0??????????????0????????????????????????0???????0????1?????????????????0????????????0????0?1??0????010??????????1??????0??????0??????????????0??????????1????0???????????????????????????????????????????????????????????????????????????????????????????????????0??????????????????????????????0??0?????????????????????????????????????????0??????0??????????????????????0?0????????????????????0?????????????0???????????????1???1??????0???00???0??00????????????????????0???????????0??????????1??1???????1??01????1????????????????????????????????????????????????00?????00?0?0?????????????????????????????????????????????????????????????1?????????????????????????????????????0?????????????????????????????????????????????????????????????????????????????????????????????????????0???????100???0?????????????????????????????1???1??????????0????0??0????????????????1???????????????????????????????1?0???0?????????????????????????0?"/>
                            <sequence id="seq_Khaan_83_72" spec="Sequence" taxon="Khaan_83_72" totalcount="2" value="011100?011010???10??111?111011001?000000010000101000110110010?11100?00000000?10100?100?0000?01011????0?000000???1???????1?0??????????0????????????101??1??11?????????11110100??0000?1???11101001?0?110?1111?0111??1000?10?10101?1?01???0??00000?11??01?0001110000?1000010?1?0000?00?000010???00?0000?011?1011010??0101010?0110??11?00001??110100?1??0?1???10?010????0????????????????0?011100000010??0000???00010???0001???10??000110000010?0110?10001???10??00??0?1?1?0?01????01?011?11??0010000?0?1?0011?0110?101100000010????????00101??11????1000?0?0?1?00?000100001?????01???10??0??00??0?????0?1?010?0?0??010000??01000000?10?00000??0000?0?11????10??00??00??0?1011?0?010?01?0010?1??????00?????????0?000??00?0??00???100???11???????001?????01?0?10?0??1????1???????01?01?00?0?1?11???0??0??0000???0?100??0?0000???11000001?0010?????0???00?10???000100000??????????????0?00???0??0???0?0?????00011??10???????0???????01001001??00??00100?10???0???00??????????????????????00???????0?????0??001??00???????01?0?1?000???1110?10?1???????????0?????00?0???0????1?????1?01?0?0??010?????1????1??????0??10??0????0?0?0?????0??0??1100???0??00????0?1?0??0????0????1??0001???00???1??0???0?0?1??????110???????????0?????????????????????????1???0??0??11???01????0??0??1???????0?011000??1110?1?1111111?????????????????????100?0??0??0?0??????????0????0?0?000?00????1???01???000??1??0??0?????1111010101010?0110?00000??????00???0??00????01?000?0?????0??0????000???00????00???010?0???1??10??0110?00?1????0??????0??????????00??????0????????????????00000?1100010?00??1???????????011???0?????????1??????0??0?????0??100??0?0??01??00?????100??0??0??10???????00???0??000??0???????????00?????0?1?????0?????????010???1??0??????????01?0????0???????1???0000??00?111000000???010010001000?0??0??0??????????????????0??0??10??0?0???00???000??????0???????0???????0??????????1???0??0????????0??0????10?0?10000?000000???0???00?"/>
                            <sequence id="seq_Kuru_83_72" spec="Sequence" taxon="Kuru_83_72" totalcount="2" value="??0?0?0?00001????????????????????0?????????0????????????0???1???????????????????????????????????????????????????????????????????????????????????????000010000?000?010??000???????0????????01?001?0????????????01001?0?????1??0?01?011?????0???????1???1??????????????????????????????????????000?????01??110?010?????10??????0??1??????????011????????????????0?0???????0?????010????0?0????????????????????1??11?1?0?????????0??????????????110010001??1?0?00??????????????????????????????1?10?00?????????????????01?10??0?????????0?0??????0?????1?????????????????0??????0?1???0?????????????????????0??????011?0???00?0????01????1?0?????0??0???????0?0?0??1?????????????????1?0???0???0???00????1??0?0?0?0???00?1???????00????1????????0?0??1?0?????????0?????????????1????????0????1?????????????0?0???11????1??0?00????0???0???????0?000????1???0?0???0?00???100????????0????0????????????010??1???????????1000?0????0???????0???0?1???????0?0???0?0??0????????????????10??0??0??0????0?????0?0????0???0??0??????0???????1?????????0???0?0?????101???????0?0????????????????????????????????10??????01??????????????????0?????1?????????0001????10?000????0???11?0???????????????00???????????0???0?????????????0?1??????????????????????0??0??0?0????????0????0???1?0??????????000??110??0???????????????????00??????1????????????????0????????????????????00?????????0????????1??????????????????0???????????????0??????00??0???00????????0?????0?????????????????????????????0????????1???1???????????????????000?????????0??????0?????????????0?0???0?0???00??0?0?000??00??????0?????0????????????????0??????????????0???0???????0?????1????0?????????0???0??????0?????????????????0??????????????????????0???????????????????????0????0????0???111??010????????????????00???0?0??????????????????0?????????????0??????????????????00??1??0???????00???01??????????0??0??????0??0???1???????????????????????????????????????"/>
                            <sequence id="seq_Linheraptor_83_72" spec="Sequence" taxon="Linheraptor_83_72" totalcount="2" value="100000?0???0????0???11001010??0010100010100000010000?101?0101011110?11001001?01??01?0010000?0000?0?0?0?010110?0?????????0???????????????????????????0??0?0?000000?0??????0?????1?0?????????1??1??0?1?0??1???0??1???00???????00?????????????0????11??????1??11??????????????????0????????0???????01?0????????1????????????0?11??????01??1??????1?????????????????0110???1??1??10???001?????????????????????????????????010?0?????1??????????????????????????????????????????????????????????0?0????0???????????????????0?1?1???????????0????01??0???00??00???0???111?0??????????????1????000??????????????0???0???????0???0?1??????0????0??00??0?1???1???????0??0?0??01??1??0??10??1??0????????????????1?????????????????10?1????????1????????0????????????0?0??1?????????????1?00??0??????????0010??00???1?0????0?0010?????????01???1??????????0?0?0??????10????0?????0?????????0??0??????0???1?000???000010?100??????0????????1??1?0???????????0111??0????000??????????????????????0?0?1???????0001?0?0??00??????????????10???????0????0??????????????????0????????????????1??????01????0????1????1????????????????0?1?00?????????1??1???????????????????????????1???????0????01????????????0?0??????????????????????0?????????????????1????????????????0??0?0??????1?????????????0??0???????????????????????00????????????????000?????????????????????????0??0?01?00?1?????00100?000?????0?????????????????????000???0?0000?????00???0???????????00??????????????????????0?????????????000????0????111??00?????00?????????0???????????????0????????000???0?0??1??00??1011?00?????????????0???????????????????11?0??0110???1????0???11?????????????????????????????????0???????????0??00???10???????????0????????????????0?000???????????0?????????????????1??1?000????0?????????0????0???00????0???????0?????????????????????????0?????????0????0?????????????????????????????????????????0????????00?????00??????????????????????1000"/>
                            <sequence id="seq_Mahakala_83_72" spec="Sequence" taxon="Mahakala_83_72" totalcount="2" value="???????????????????????????????????????????????????????????????????????00?00?????0????????????????1??????????0?01????01111?????????01???????????????????????0?1????????????????????????????????????1????1?1??????????????????????????????????0????????????1?1???????????????????????????1????10?0?0??01???0????????????????????????0???????1?1????????1??00??1??1111???00?00?0??0?0?1??01110010?0??0?010001?10?101100???????????????????????11?001010????????0?????1???0?11??0????011???1??011001?0??0101??0???0?????1?11??0??????????0???????????????0?????????1???????????????????????0??????????0???01????????10?????0????0??????0??0??????0?11?10??01??00????????????1??????????????????????0???????????????????1?????????????????????????????0?????????????????1????????????????????1?????????????????????????????????????01?0?0????????????0????????????????????????????????????????????????1?0??????????????????????????1????????0??00??01????0?0?????0??????????????????????????????????????????????????????????????????????????1?????????????0???????????????????????0????0??????????0???????????????????????????0??????????0??????????000100???1????1???????????????????????1?????????10?????????????00???????1???????0???????1??????????????0???????????????????????????????????1????????????????????????????????????????????????????????????????????????????????????????????????????0??????0???????????????1????????????01??????????????????????????????????????????1??????1????????0????????????????????????0??????????????????????????????????00???????0?0???????????????????0???????????????????????????????????????0??0???01?0????????????????1????????????????100???????????????0???????????????????????????????????????????????????00???????????????????11100000??????????11?00????????????00???????????????????????????0110????00?000??????????0???????0???????????????????????????????????????0?000?0?00000??0????0?"/>
                            <sequence id="seq_Mei_126_124" spec="Sequence" taxon="Mei_126_124" totalcount="2" value="0?1010?100?0??100?0???0?1011??000111?0?001?0000?11?0110000?01111110?11?000?0?0010001??00?????1001????10110100?0?????????0???????????????????????????00?0?0000011???00?1000????01?11??????00?1????0???0????1?01010?1000?11??010??1?000??????1010??11100?0001111?01??000010?1?00?0??0??0??1?1???0?000??011????101???01??01?1??????10?0??????10????????0?1??00001?011010??11?1??0??00001?1?10100000000???1?011?1?0101????01??????0?00?0111?0001??1001010????1?0?0?0???1??11?0???0?????111???1?01100?11?????11?01?011??110?1111?????????1?01???1????????0?0?1?1?0???1??00??1??????11??1?????10??????????????10?0?????100?01????0?0?00?0?0??01?0?000?1??1????????00???0????1??1????1??01??0??????????0?????????????1?????????0?????0?????????????00??????1?????0?0??1????1?????1?01?0?????0???1??????????0????1?0?1??1?????0??????0001???0110???????0????????????1101??0???1????????00??0???0??1???????????0??011???0????00???1???00000??????0?0010??0????0?????000??0??????????????1???00?????????1??????000????????????1??????0?????1?01???1??0???00???????0?0?1???????????????0?01?0?0???10?????????????????0???????????0???1??0???0?1?110??01??000001001010???01?0??????0?????1??1????????????0??????????????00?00???1?0?????????????????10????????????1????????0????????00??0??????0??0?0????1????????????????????????00???0????0????0????????????????????????0?0?????????????00?????0??1????????????0????????????1??0?1?00???0????????010??0????11?00???????????????0?1???00????0?????1??11??1????00011???1??????0?????0?????????????0?????0????????0?????000?11?000000001?0?1?0?0????????0?0????0?????????????0?1??00????0??0????1?00??1?01???00????????????10????????????0???????0???????????0????????1?0??????????????0?????????????????????????????????10?11000????0?11000000??00100010??????0???0??0?0??????????????????????1???????0?000???0??0????????0???1????????0????????????????10???????0??????0?????0??????????0???0????0?"/>
                            <sequence id="seq_Meleagris_0" spec="Sequence" taxon="Meleagris_0" totalcount="2" value="1111?1??01100???00?????0?110101?1?001011010000001001?????0????????0????010001101100???00?000?10?1?1?0110??1?10011???01??1101100?????????01100?11????00?1??11???????????100???1?0?0??1100?00??100?0111010001??1000100000110101110110111101?0?????110101?1?010111011100101?0101011100011100010110?0101?011?11110100?01?1110010?1???1?0??????1???111101111?01?011?11????001??010?0?011????1111000?10101??00????00111100?1010?010?1?111000100001011101000111?110000001010??1?110?0??11????1??0111000011??11011?0?101?11110?0011011111001???1?0?11??0??0????1101??0000?110?10??10?01???11??101?????10??01?0?01010010??11110??0??0?010????0??001?1100?0?1?????????0????0?????0?1???011001??????11?1????0?0????1??11??01?01????0??11101?????1??110??0???????0?10?0?0?1?11??1?0?1110?0????0?001?01?010?01??10??0?0??11??10?00?0??000?0001?10?110?????0??000?????110?110?00???0????????????011000??0??????????????0111???1?????1??11????1111110?0111?01??0??010?????011??001?110011011??11??0????????0?000??0?0?1??0????????01?0???001?11?101?11?1?11000010?0??????0?111???0??11???0?11???111??010011??0??1110???000??10000????0?0?1?????10??00?110?1?00111111???11?0?0?11?0?0????1??01?0?00??????0???????0??00??1100?00?0???00???01???????????????01?????1??10?0???1???01?0??0??0??1?01????0???100???1??11101111111?????????10?????????01110??011010000?01111??00?????1?1???00?1?????00001?000??1??????11?0??????0111??????????1?011111101?????110101?1??1?000???????0??11???1?1??0??????1000?01?????????????01?1?110??1??0?????01????????01?0????0?00?????0???????????011?11?1?0???00?010??????1??0?????1100????110???????????0???????????0????01??1????11????10??0???01??????0???00??000??0???????????10??????0??001111001?1?1?1?1?????10??????0???0??0????100????10?01111???0??111111111???1000101??00??01??00000???????????????0???0??1?????????11???0101?0??10??????????11???0???????0111?100001??????111?10???10??0???000?0????0???0????0?"/>
                            <sequence id="seq_Microraptor_122_119" spec="Sequence" taxon="Microraptor_122_119" totalcount="2" value="100100?10000001?0?001101?000??00??0010?00000000?00?0?10100?11001110?1?????00?????????0???????????0?1?1?000110???????????????????????????????????????00?0?00000010?000?1001101??1001?????0?0?0????0?????????????10?100??????01??0010???00???0010?11?10??00010110011100??1??1?00011000000000???00?01000011?111101???010101101110??11?01110??11?11010?00?1????001?111110?????1??10?000010101010000000000110011?001?11?10?11??0100000010111?0001?01011010?0??1???000???1???0?01??0??1?01111?1110100001101100110011010011001110101111111110?11??0????0?010??01?1?11?01?10?001??????10???1??0??001??00???0?0?010?0?00??10000??000101001?001???1?00000?1?1110???0?0???000??00??11????00?01?00?001??????00????1????0?111??00?0??00??0000????1???????000???0?01?0????0??0????1???????10?10??0?0???11???0????000?0?1?0?011??????00??0110?01?10?111???0???0???0?????011111?00?????0????????01?0??????00????00?????0?0?1?100???0010??1???0010?1000?0000001?0?1?0?0???01000??0???0???????????1??0??0?0???000???0??000???0???00???1?0????00????1?00???1???00??0?????????00?0???0???110????11?0??????0100????1????1?0????0??10??0??0?0?????????00?1?0101?01?0010?01001010?0?00?00?????0???0???0??0???1??01??0??0???????1?0????00?????0??????????0??????1???????????0??0?0??0??0?0???????????01????0??0?????01???1?????????????0???????????????000?00??0??000??????????0????0?0?000?10????????01???0???????0??????0?100?0???1?0???11?0??000?0?00??00?1?10?110??0?1?000??????????0????0?1?0000????00??0010101??1??10??1110?0??????00????0?0??0?????????????0?00???0?0???0??0?001010000001010?10?0??00???????0??????0?????????????1?0???1?????0?0??????01??1?010?00?????????????10????????0???0??000?????0???0????00???0???1?0?????????????00???0?0????????00????????????1????10?11000??????11?000000?00???010???00110???????0?0????????????????1???1?????????000???001?????0???00?????11???00????????????00??00????????000???00??0?000?0??????0???0?0?001"/>
                            <sequence id="seq_Neuquenraptor_91_89" spec="Sequence" taxon="Neuquenraptor_91_89" totalcount="2" value="????????????????????????????????????????????????????????????????????????????????????????????????????????????????????????????????????????????????????????????????????????????????????????????????????????????????????????????????????????????????????????????????????????????????????????????????????????????????????????????????????????????????????????????????????????????????????????????????????????????????????????????????????????????1?????0?0????????1???????1??00?????????1111?1??01?000?1?11101110??01?01101011??0????????????????????????????????????0??0???????????0???0?????????????0?00??0????????????????0???????????????1????00?1????????????????0????????????1??0?????????????100?0??????????1????????????????????1???????????????????????????????????????????????????????????????????????????????????????????0?????????????????????????????????????????????????1???????????????????????????????????????????????????????????0?????????????0?????????????????????????????????????????????????????????????????????????????????????????????????0????????????????????????????????????????????0??????????????????????0????????????????????????????0????????????????????????0???1????1??????????????????????????????????????????????????????0???????????????????????????????????????????????????????????????????????????????????????????????????????????????????????????????????????????????????????????????????????????????????????????????????????????????????????????????1?????????????????????????????????0?????????????????????????????????????0??????????0????????????????0??????????????????????????????????????????????????????????????????1????????????????0??????????????????????????????????????????????????????????????????????????????????????????????????????????????????????????????????????????????????????????????111101???????????????0????????????????????????????????????????????????????????????????????"/>
                            <sequence id="seq_Ornitholestes_151_145" spec="Sequence" taxon="Ornitholestes_151_145" totalcount="2" value="000100??00?1?0110?1111011110?000100100100100000?00?001011?010111110000000????01??0010??0100001000100??001?000???0???01??1?0??10?????1?????????1?1???0000000000000?0000000000?101100????11?001?1?10???????????1110001000?101??0?011?0?0?000000001??110???00?1??????????????????001000001010110?????0??????????01?00010???1??????????????????001????????1?000???0?0100???1010?10?10?001?10111010?00101011000?1100100111001??0100000010000010000???????010???0?0??0??????????1?????1??????????01?0?0?0000001?101?0?????1?0??1?0????????00?010001?10???00?000?1??0?10???1000??1????0?11?????1000?10?1????0?010?0?0?0????0000000000?011011000??0??00?0?1100?0???000??000?0???1??0??10?0?0?0?00??0????0??0??1????0?000?00??0??00????0?????1?01?0??00??????0??0??00??01??1?1?????000??10?01?0001110?00????0?11??101?000?0???0?0????000000100100???00??0??001????0?0?????????0????????0?0??0???0??0???1?001?0?0?000?0000???0010????0100????0????00?????011?0?0???0?000???????????????01??0?0?00?????0?0???1??00????0????0?????????10?10?010?????0??00000?00?00??0??0?0???????110??0????0???0??0?00????1?1??1???????????0?0??0?0?0?0?????00?00???0?0???000???000?1?0??????00????0??0???0???????1??000?00000????1?0???0010000???0???????0?0????????0?????0???????0??000????0???0?????????????0??010?????0?1??0110100?????0????????1???0???00??0??????????????????0????0?0??00?0?1???????00???000?1?????????00?00000??00?????00???0?001??0???????0?????0??001100?????0?????0??????????0??00???????0??01?????1??0011??00?????????????0?00?10????00???00?0??0????0???????0?0???00000000???0????0????????0?0?0??0?????????????010??00????0?0???0???10?????00?????1??????????10????????00???0??????00011?1?0000?0?????0?1????????????????000??1??????????????????00????0???????????????0?11000000??00?0??????????0??????0?????00110?001?01???1????????????000????0??1?0??????0??00????????0????????????????1??0?????01?????01??0?0?000??????0???0?0000?"/>
                            <sequence id="seq_Protarchaeopteryx_126_124" spec="Sequence" taxon="Protarchaeopteryx_126_124" totalcount="2" value="0????0??0000?0?10?11????????????10?????????00?????????????????????????????????????????????????????0???0??????????????????????????????????????????????0?0?110001????00????????????0???????????????0?????????????????0?0????1??0????0?????0????????????????0???00???????????1?0?00??0????00?????0?0001?011?11110??0?010101110110??11?001?0??1??1??????0??????????0???0??????00?0?????01??01110?0?0010??010????10?10??????11?0??000?????00??0????1??1???????????????????11?0???0???1??1????1?00110???1????011?011?????1100?011?11??1?0??0??????????0?0?????0?1?0???0?10?11????????????0????????????????????10????????0?0000??????001???0??????0?00?0??1?????????????0???????1????1??01?0??001??????0?????0????0?000??????????????00????????????00???????1????00????????1???????0????????0????????????????????????00??????0????1??00?????11????0??????????????0??010?0????1?????????0??????????????????????????????0?????0????????????1000??00???0?0???1?0???0?00???????????????????0??0????????????????????????????????????????????????????????????????0?????0?????????????????10????????0100????????????????0?????????????????????0???????????????0????????????0????0??????????0??????????????????????????????????????????????????????????????????????0???????????????????????????????????0????0??0?1??????1??????????????????????0??????0???????0????????????????0????????????????????????????????????1??????????????????????0?????00???0??00????????0?????1????????????????????????????1??????????0?00??0????????????????????????????????????????????????????0?????10??00???0?????????????????????????????????????????????????????????0????????0???????????????????????????????????????????????????????????????????????????????????????????????????????0?????01?000???????????????0?00????10???00??0??????????????????????????1???1??????????0????0???????????0??????????????????????????????0???????????????????????????????0????????0?"/>
                            <sequence id="seq_Rahonavis_72_66" spec="Sequence" taxon="Rahonavis_72_66" totalcount="2" value="???????????????????????????????????????????0????????????????????????????????????????????????????????????????????????????????????????????????????????000011001?10???10??000???????1???????????????0?????????????????????1???????0110110?0000?0101??110?1?00101?101?1??????0????????????100010?000010???????????????????????????????????????????????????1?0010011?11?10001001000010?001010111011000000011000101101001101111?01000000001110000110100100010?1100?000110101100111000111011111101010010100001011001001101110011010??1?????1??010????1?0??????????001?01??????1???0?01101?0???0????1?0010?00?001?????00?11???1?0?1001??0??00???1????0001011?0?????0??1????????0?10???1?0??0??1?0?1010?00000??1011??1?0?000?10????????0????1????0???????00000?1???????0????010?01010?????????110?11000?????0??0001????????????0??00?1?00??10??10?000??00????????000????000??0000?????????1???000?0?0??????0010??????????????01?0??1??001????????000011?0????01????1000000000???????????0???0????????000?????0?0????????0??0???0?????011??????10????1010?00?00??0?1??00?1??00??1??00??????????0?1??????0????1??1?0?0?01?????????????????0?0??10?0?01???011111110001?0??0110????1???????????0?0110??100???0?????0?1??0?000000??0??0?1?????00?????????000??100??1?0????0??0?00???00?001?????0??????00?1??1??????11????0????????????????0?0?????1??????00????????000???????????????????????0??0???0?1???????????111???001??0?????0????????1??????????????????1????????0??????????????00?????1?0??1010?????1??????0??00??0??0???????000???????????0???0?????0????????????0000?????000??0?1?10???????00??0????0?0??????00110?1?1????????????????????1???0000?010????????000?1???0?000??????000000??????????????0??01???????????000??0??????????????????0?????????0?00?0?????????????????11100000????1?00??10????0????????000??????????????0??0??????????0?000??000??0??10????0?00???1???0????0??0????????????0?????????0??????0?0?0000000000????????0?"/>
                            <sequence id="seq_Sapeornis_126_119" spec="Sequence" taxon="Sapeornis_126_119" totalcount="2" value="1110?0?10000?0100?10000?0100????101110?1?0100001?000?10100001011110?10?00000?100000????0000?1???0?0?01?110100???????????????????????????11?00?11????00?1110100?11???0?1000?????110001??0??0?10?0?0????????????0???10???????010?????????00??00?0?????00?0?0101100???0?0010?1?0001000000100010000?01010011?11110?0??110111101011???1?00?????1001??????0?1???001??11??1??0???0??????110???01110000000000110010111011??000111?010100101011????01?110?1010?0???00??0????????0?0?0??????????????100?001?0??00011?0110?1?01101?011?11101111?00?10?01??00?0?0??00?1??00?0011001???????1???11??00?00???000??????010?0??0??11?001?0??0?00?0???0??0??01000?0??1?0??????0????0?01????1??0?10?01?00?0?1??1???00????0????0?0010??00???0?????01????0????0???0??????01?0??000?01????1???????01?1?????0???1????0????10????1?0??001??0?00????11010??1??11????0?????0??1?????1??101?0??????????????0??1??????0???1?0??????00011???0??????1???????01001100??00?????0???0???????00???????0???????????10?00?0??0??0??????1?0?0??00??0?????1?????000????1??????1?0?000?0???0????10??1???0??????????0?01?0?????100????0????1??????0???0?????0?0?0?1?????00??1110??1??10111??110??????0??1?0???????0?01????0???1?00???0??????????????????????0?????????0?????????1???????????0???????1??0?????????0?????????0??0?0???01???1?????????????0????????????????000010001?0?1001?0?0?0?00??00?0?00???0?1??????00?1?0?0?????????????????????0110?0?0???????01??1???00???1?000?????1?000?0??1??????????0???00??????10?01010?11??1?0???001?0?01???0??0????0?01???????????????0?0??????0??????00?0?01??10?0?01??10??0???????0??0?????10???????1?????1?????1?????0?1??????????1??00?01??????????????0????????0??????00??????0??1?????0??0?????????000?0???????0???????????????0???????????0?1????101111101???0?111100001?001000101??00??0?????0?0??????????????????1???10??0???0?00???0001?????0???0????0??1???01?????????1???0??00???????0??0???00??????0?0??????0???0????0?"/>
                            <sequence id="seq_Saurornitholestes_77_76" spec="Sequence" taxon="Saurornitholestes_77_76" totalcount="2" value="1000?0?00000?0010?0011000000??0010100010101000110000?101100010111110110110001011001?1010000?1000?000001001010???????????????????????????????????1???0?00100001000?000000?00001110011?101000100?1?????????????????????????0?????01?01?1?10??????????1???0???????????????????????????????????????????????????????????????????????????????????111???????????????????????????????????????????????????????????????????????????????????????????????????????????????????????????????????????????????????????????????????????????????????????00??0?01??0???10??00????????0??110???????????1??????0?1?????????0???0???0???????000?0??????0??????0??0?????????????????0???0??00???1??????0?????0?????1??????????1????????????0????000???0???0?1??0?????000??????????000??1??????????0011?0???1?01???????00?00?00?????0??11??00?0?00????0??????1??????0???0?0?01??????0??????????01????????0??0??????0???0?00????10001??100???1100????000???????????????????1?1?????????????????????????????0????0?0?????????00?0?0??00??0????????00?10????11??????0??????????????????1??????????????????1?0??01????0????????1??0??????????????0?0?00????0?0??0??1?0???????????????????0?????1??????????????1???????0???0?0??????????????????????0??????00?????0???1???????1???0????0??0????????0???????????????????0??0??????????????????0????????????????00000??????????????????????00?0??00?00???0???00000?000??1??0??0??1???11?00????0?0??0???1?000??????00??????00???????00??0??0????????????????00?1??????????100????????1111??00?????00??0????0?0???????????????0?0??????000???0???????00???000??0?????????????????????????????????1?10???10????1???0??????????????????10???????????????????0????0?????????00????????????????1????????????????0?000????110001?1???0??01?????????????????????0???????????00???????????01???0??0?0????????????11????1?????0?0??????????????1????????00???0????????????????????????0?0??????00??????0???????????????????0?0010?"/>
                            <sequence id="seq_Shanag_141_125" spec="Sequence" taxon="Shanag_141_125" totalcount="2" value="????????????????????0101?0?110???0100?100?00????????????????????????????????????????????????????????????????????????????????????????????????????????0??0?00000000??00??000???????0?1???1?????????????????????????????????????????????????????????????????????????????????????????????????????????????????????????????????????????????????????????????????????????????????????????????????????????????????????????????????????????????????????????????????????????????????????????????????????????????????????????????????????????????????0?????????1???0??????????????0??????????????????0?0??????????????????????????0?????????0?????????????????????????????????????????0???????????????????????????1??0???????????????0????0???0???????????????0???????00?????????????????????????0???????????????1??0??????????????????????????????????????0???????????0??????????00??????????????????0?????????????0???????????01?????00????????????????????1?1??????????????????????????????????0???????????0??????????????????????????????1?????????????????????????0???????????????????????????????????????????????????????????????????????1??????????????????????????????0????????????0?0???????0??????????????????????????????????????????????1????????????????????????0?????????????????????????????????????????????????????????????????????????????????????????????????????????????????????????????????????????0???????????????????????????????????????????????????????????????0??????????????11?????????01????????????????????????????????????????????????????????????00??????????0??0???????????????????????????????????????????????????????????????????????????????????????????????????????????????????????????????????????1??0???????????????????????????????????????????????????????????????????00????????????????????????????????????????????????????????????????0??????????????????????????????????0?????????????????????????????00??"/>
                            <sequence id="seq_Shri_83_72" spec="Sequence" taxon="Shri_83_72" totalcount="2" value="?????????????????????????????????????????????????????????????????????????????????????????????????????????????????????????????????????????????????????????????????????????????????????????????????0?0?????????101001000110010?0001001?1?000000100??1?00??11????????????????????????????????????????????????????????????????????????????????????????????1????00??????????1???0???????0???0111000?00101?0101101110101?100011??100001010100?000101100101010??10??10????10??0?01??0??1?011???1??01001100??0??11?0??00?01101111010????????0??01???????????????????00?01??0???1??100??1?1??????????????????????1?????0?????????0?001?????0?????1???000?101????????0?0???0???????1???????0?0???????1?0?100?????????0??0??10????????????????1????00????????????????????0???1?11????10??????????10?11????????????0?????0????????0?????0??0??1????1????????????????00?????00???00????????0???0??????0?0?0????0??????????????????????????0???????????0?100?0??????????1?0?0????0??????????1?????????????0???????0?0?????????000???0??????1??????0??????????0????????01?????????0??1???0????1???????1??????0????1?????00?01???1????????0??000????00???????0??????????10?00??????????1??????????????0????0????????????10??0???0????0??????????0????????0????????????10??11??????0???0????11??????????????????????0??????????????????000???????????0???????0??0???????0??????????????????????????0?????1?????????0?011???????????????????????????????0?????????0?0?????????????????????0??????????????10????????1???????0?????0???????000??????????00???1????????????????????0?0????0????0?0???????0??????0???????????????0?1???????????????????????0?????0?1??????????????????????0??????????0001????????????????0?????????????????????0?????1?????????????????????0????????????????????11100000???????????0?????????????0??0???????????????????1????0??0?00000?0???0??????????00???????0???????0?????????????10???????0??????????????????????????????"/>
                            <sequence id="seq_Sinornithosaurus_126_124" spec="Sequence" taxon="Sinornithosaurus_126_124" totalcount="2" value="1010?0?100?0?01?0?001101101???001000001000?0000100?0?10100001?????????001000?011000?0??0000?0??0000??10??011??0???????????0???????????????1?1?1?????00?0000000000?0001100001???1?11????100011?11??????????????????1?????????????????????????????????????0?10110011101001001?0001?00??0??0?????0??101?0?1??11101?0?010101101110??10?01110??10110010?00?1??0?00????????????????1?????????010100???0???011001?1?0?1111100110?01000?0?1011100001???????10????????????????????????0??1???111?10001?00111?110011?0100100110011100011??????100?10?01???0?0100001?1??1?00?10?001??????1???11?????001?1??1??0??0??0??????0??000000??10?0?01??10?01?00000?1?11?????0??0???00?00???11?0??00?01?00?0?1??????00????1??????110?00??00?00??0000???11???????000??????1????000??1????1???????01?0???0?0???11???0??????0???1?0??01??????01???1?0?0??1?1111???????0????1??????1?10?0?????00????????0??0??????00??1?0?????0?000??100???1010?????0??100?000?0??0??1?0?100??????10????????0????????????0?0?????0???0??100??000???0???0????1???????0??1????1???0?????????????????0??0???0????1?????1?1??1?0??0100???01??????????00?01????????0?????????00?1??00?001?00000010011??0??00?0?0???????0??1????0??01??0???0?00???????1?0????00?????0?????????????????1???????????0????0??0????0??????0????0????????0?00???11?0?1??????11????0????????????????00?????0??00???????????0??????0?0?0?00????????010000?0????????0???????????0???????11?0???0000?0???00???10?11?????1?000????0??????????0?1???00????00???010?01??1???0?011???01??????0??????00?0???????????????????????10?0??000?101?0000?10?0?1???0?0????????0??????0??????????????10???01????0?0??0????1??1??10??0??1??????????10????????0?????????????????????????????????????????????????0????????????????????????????0????????????????0?110000000?00?0?010?????11?????????0?????????????????1???1?????????000???00?1????????00????0????????????????????0??00???????000?????0???????????????????0??????"/>
                            <sequence id="seq_Sinovenator_126_119" spec="Sequence" taxon="Sinovenator_126_119" totalcount="2" value="000000?100001010000?110110001000?1010000000000???0?011??1?????????0????01?0??011000??????????1??1?0???0????????11?0?1?110?00?00010001??1?1??????????00?0?000000?0?000??0?1101??1?1???0??10??0??1?0???????????1?10?1000??1???10??0?0???000??1?00???11????001111?0111000?1?01?00???????00???????????0???????0???1?????0???1?????????????0????0??????????1?00000??01??????11???0???00?0??101010000000??001011?110?1011100011?010000101?111?0000????0101010?110?000?0?01???1?0???????1?1?1?????0?10001101010110010011????0?111??????????1???1?????1?0??0?1001????1?01?????01??1???11???0?1??10??1?00????????10???00??100?0??0?0100??0??0???0??0?0?0?1?11???????0???????????????0??1?????????????????0?????1?100?1?????0?00??00????0?????1???????00????0?0?????00??0?????????????01?0?????0???11??????????1??01???10?????????????10?01?1?0??0???????0?0?????????0??0?0?????10????0???01?0??0???0?????????????001????00??000???0???0010???????00001??00??0??0???????????????????????0??0???????????01???0????????????0????1??????00????1??????1??????????????????0??????????1???????01?0??????00?????????1??1??????????????????????????0?1?1?0?0010?000001001?10????0?001????1???????100?00000?0????0?0???????????0??0?0????0??????0??????????1????????????0??????0??000???????0????????????0?0???????????????????????????????????????0??????0??0?????????????????????????00????????00????????????????1????0????001?????1??0?1?00???0?????1??0????010??1????????0????????????1???00????0?????10?11????0???001????1???????????000??????????????????0??????????0???????0??0000??0?0???10??0??????0???????01??????0??????010??0???????????1???0???1??10?00?????????????1??????????????0?????????????????????????0??????????????????10????????????????????????????????1??11000??????11000000????1??0???????????????0?0??????????????????????????????0?0?0???0??0?0???????0?0????????0???????????00?????0????????1?????????????0?0??????0???0??????"/>
                            <sequence id="seq_Tianyuraptor_126_125" spec="Sequence" taxon="Tianyuraptor_126_125" totalcount="2" value="1000????00????0???0?11?0??????0??000??100??00?0????????????????????????0???????1???????0?00?????????????????????????????????????????????????????????0????00000000?0???????????????????????????????????????????????10?????????0?????1???0??000????????0??00111??01??000?1??1?00?0100??1??0?????0?0000??11??1110????0101?1110110??11?011?0??11110??0??0???0???????111?????0?1??1????0?1???11?????00000?11000?111?11?11??0111????????00100?00010???01?10????1?????????????????????????????????0?10???1???1?11??????0?????????1?????????00??????1??????1??????1?11?00?1??1?1??????1????????????1????1?1?????1??0??????1????????00?00????1??????0??0???1110??????????0????????????????01????0?1??????0????????????????????????0??0????????????????????????1?0?????????????????????????????????????????????0???????00?????????????1??0??0??11????????0??????????11?00?00????????????????????????0?????????????00?????????1???????????1???000?????????0?1?????????00??????????????????1???0????????0?????????????????????????????????????????????????????????????00??????????1?????1????0?????1??????1????1???????????????????????????????00????0??????0???????0????0????????????????????????1???????????????0?1?0?????????1????????????0??????????????????00??????0??????????????????????0??0?????????????????????????????????????????0????????????????????????????????????0????????????????????????????????????????????01????????0??????????00?00????????0??????????????????????????????????1??0???????????????????????????????????????????????????????????????0?00????000?010?1???????????????????????1???????????????0???????????0?0?????1??1?????0??????????????????????????????????????????????????????????????????????????0???????????????????????????????????????0???????????????0???1????0?????0????????????????????????????1?????????????00????0?????????????????????????????????????????0?????????0?????0?????????????????????????01"/>
                            <sequence id="seq_Tsaagan_83_72" spec="Sequence" taxon="Tsaagan_83_72" totalcount="2" value="?000000000000000010011001010100010100010100000010010110110001011111?1110100??0110?11101000000000000?0100?001000??0??00110?00010?101010?0????????1?010??0100000000??000000000???1?01?0001?001??11?0???0??0?1?0??10?1000??????1???010???0???????????????????????0????0?0?1??????????????????????????????????????????????????????????????????????????????????????????????????????????????????????????????????????????????????????????????????????????????????????????????????????????????????????????????????????????????????????????????0????010?????0000000??????????0?0?????0?????1??0??0000?1???????0???01??0??0?????0?????????0?0????0?00?????????????1???00????10????1??0???0?????0?????0?????????01???0????????0??00001???0?????1??0????000???????????000??1?????????????1100?00?0????????0?????00??0????0??????10???????0??0???0??????0?0?0?0001?1????0??????????00????????0??01?????0???1?00????000010?1000???000????0?0??0???????????????0101??0??????????????????????????0??0?0?00??????0001?0?0??00????0?????????10????010?????0??????0?????0?????0??????????????????1????00???00????????1?????????????????0?00?00????????1??1?1?????????????????0???????1???????0????010?0?????0???000?0????????????????????0?????????????????1????????????????0??0?0??0???1????????????????0?00?????????????????????0????????????????000???????????????????????????0??01?00????????0100?000?????0??0?00?0????0000?????0000????000????????01??????001????0??000?0??0?????????????10????????????100????1???1111??00??????1???????0?0???????0???????0?0??????00????0??????000???01???0?0??0??????1????????????????????????00?0110??010???001?0???0?????????1?0??????????0???????0????0??????0??0???????????????0?1????????????????00000?0????????????0????1?????????????????????00??????????00?0?????????01???0??0??0??001000000100?0?1??0????0????1?????????1?00?????0??0?0????0???????????????????00???????01??????0???????????????????0??10??"/>
                            <sequence id="seq_Unenlagia_comahuensis_91_89" spec="Sequence" taxon="Unenlagia_comahuensis_91_89" totalcount="2" value="??????????????????????????????????????????????????????????????????????????????????????????????????????????????????????????????????????????????????????????????????????????????????????????????????????????????????????0??0?????0??0?10?000100101??110?1?111?1??01????????1????001000?0??0???0?????????????????????????????????????????????????????????100000?1?????????1???????????????01110110000000110011111001011001111010001000111?00?0110100101010?0100000????10?100???????????????????????????????????????????????????????????0???1???????1?????????00?1?1???????0??????1?????????????1???0??0????1??0??00?10???????1001?0????1?????????????11?0?????0???1?????0?0????????0??0??1???11?1?????????????????0?00?00???????????0???????0??????????0?000?????0????0????1110??????????10?1100????????????1???????0???????00?1?0??000?1?1????0?0????????????????00????????????????????0??????00????????????????????????????????11????????01?00??0??????????????????????????????1?????????????000?????0????????????00????????????????????????0???1?????????0?????0??00?11???????????????0???????1????1??1?????????0?????????????0?????0??0?001??00?????????0??0???1?????1?0??0??????0?011?????0?????????0?1???0??000?0?0????1??????0?????????000?0?01??0??0??????0??0???0??0?1????000????????1???????0????????????????????????????????00?????????0?000?0??????????????????????????????????1?0??0????0?0110??????????????????????0???????0?????????01??????????????????????????????1????????????0?1?1??????????0???0??????0?????????????0????1??0?0??????????????0??????0?????0????????01?????0????0?0?????0??10???11????????????????????????0000011??????0??0????0??????00???????????????????????0?0?000????????????01????????????????????????????0???0?????????????????????11100000????1???????0?????????????000????????????????0??????????0?00?11?????0???0????????????0??00??????0????????????10?????????????????????????????????????0?"/>
                            <sequence id="seq_Unenlagia_paynemili_91_89" spec="Sequence" taxon="Unenlagia_paynemili_91_89" totalcount="2" value="?????????????????????????????????????????????????????????????????????????????????????????????????????????????????????????????????????????????????????????????????????????????????????????????????????????????????1????????????????1??0?00????1????11??????????????????????????0?1000?0?0????0???????????????????????????????????????????????11????????????????????????????????????????????0???0???????????1?1??00?1?01111111000?????????????????????????????????????????????????????????????????????????????????????11?1????????????????1???????0?????????0????????????????????????0???????????????????????0???0???????????0?1?1????????1??????????0?0?????????1?????0???????????????????????1??????0??????????0?0??????????????????????????????????0??00?????????????????????????????????1????????0??????????1???????????????0??????1??????????????????????????0???????????????????????????????????????????????????????????????????????01?????0??????????????????1????????????????????????????????????????????????????????????????????????????0??????????????????????????????????????0???????????????????????????????????????????????????????????????????????0?1?????????????????????????????????????0?????????????????????????????????????????????????????????????????????????????????????????????1????????????????????????????????????????????????????????????????????????????????????????????????1?????????????????????????????????????????????????????????????????????????????????????????1????????????????????????????????????????????????????????????????????????????????????0?????00???????????????????????????????????????????????0?00????????????????0????????????????????????????????????????????????????????????????????????????????????????????????????????????????????????????????????????????????????????????????????????????0???????????????????????????????????????????????????????????????????????????????????????????"/>
                            <sequence id="seq_Utahraptor_145_113" spec="Sequence" taxon="Utahraptor_145_113" totalcount="2" value="??0?00?100001001???0??????0????????????????????????????????????????????????????????????????????????????????1????????????????????????????????????????????1?????????0?0????????????????????????????????????????????????????????0??1??00??1?????1????11????00?????????0??????1?0??0?????????????????????????????????????????????????????????????1????????????????0????????10????1??0?0????01??00???0???????0???1??1???1???11?1???0?00???????????11001??0????????00???0101100???0????1?11???????????1?0???0????????0???????????????????????0?0?????????????????????????????????????10??????????0?????0?00????0????0??00??0?0?????????1??????????????????10??????????????????????????????0???0??0????????????1?????????????0?0???????????1???????00?????????????????????????????????0?????????????????????????????0??????????????0?????????????????????0?1???????????????????????????0??0????0?????????0000?????????????0?????????0?????????????00??????0?0???????0???????????????????0????1???????????????1???????????????????????????????1??????????????????????0?????????0????????????????????????????????????????????????????????????????????????????????10????????0????????0?????????011?00?0???????????????????????1????????????????????????????????????????????0??????????????????????????????????????????????????????????????0???????????????????????????????????00???????????????????????????????0????????????????????????????00????????????????????????????????????????????????????????????????1???????????????????????????????????????0???????????????0?0?1?????00??????????????????????????????????????????0?????????0?????????????????0????1????????????????????????????????????0???????????????????????????????????????????????????????????????????????????????????????????00???????????????????????????????????????????????????????0?????????????????????0????????????????????????0???????????????????????????????????????????"/>
                            <sequence id="seq_Velociraptor_mongoliensis_93_72" spec="Sequence" taxon="Velociraptor_mongoliensis_93_72" totalcount="2" value="100000?00000?0010?0011000010??0010000010100000010010110110001011110?11011001?01?00110000000?1000?001???0101100000???01??110???0???????????????1????10000?00000000?000?0000000?01?110???1??0110?1???????????????????????????????????????????????????????????????????????????????????????????????????????????????????????????????????????????111????????????????????????????1??1????0?????????????????????????????????????????????????????????????????????????????????????????????????????????????????????????????????????1????????????0???0?01??????00??00???????????0?0??????????????????001?1???????????0???0???????00??0??1???01????1???00????????????????????0???0??????0???0????00????????????????1??0???????1?0????00????0?????1????????000??0???????000??1?????????????1100??0?0????????0?????00??0??0??????0?00?00????1?????????1???????0100?1??????0??????????0?????????0??0??????0?????00????0000000??????1?00????00????????????????????1?1?????????????????????????????0????1??0??????0?0??0?0???0??00??????????10?????10?????0??????????????????0????????????????????????????10??????????????????????????0?0?00??????0??1??1???????????????????????????1???????0????010???????0???0????????????????????????0?????????????????0????????????????0???????0???0??????????????????00?????????????????????0????????????????00??????????????????????????1?????0?00????????01???0?0?????0???????????????0?????010??????00??????00??????00???????00??0??0????????????????00?????????????00????????1111??0??????00???????0?0???????????????0??????????????????????00????1???000??0????0??????????????????????????0???0?????????00????1????????????1??????????????0?????0????0??????0??????00????????????1????????????10??0?000?0?????????0?0?0????????????0????????????0???????????00?0?????????0????0??0??????????????????0?0????0??????????????????????????00???0?????0???????????????0??0????????01??????0?????0???????????????010?0"/>
                            <sequence id="seq_Zhenyuanlong_126_119" spec="Sequence" taxon="Zhenyuanlong_126_119" totalcount="2" value="1000?0?10000?0????001101?000??00100?0?000???00??00?0?1011??111110??0????1?01???1????????????????????????10?10???????????????????????????????????????0??0?00001?0??????00?0010????01?????0??0?????????????????????????0?1?????0??????????????????????0??000111??????????????????0??0??1??0?????0?0101?011?11110????010101110110??11?001?1??1?110??0????1??????????111??????1???????0?1???11?????0010????0????11?11????0111?010?0?00011?0?000?0?????????????????0??????????01????????????????010??????????11?0?????0?1??1?1???11101??100?????0????0?010???0?0?11?01?10?10??????????????????00?????1???????????????????0??????0?1000??????????0??0?1?1??????????????0???????1?0??1??01??0?0?1???????0?????????????0??0??????0????00?????????????00??????1????00???1????1??????????00??0?0???????????????0????????01??0?0?0????1?1????1??11???????????????????11?01?00????0?????????0??0??????0???????????10?????????????10????????1???000??0????0???1?1?????0?000?????????????????????0????????0?????0???????????????????????????????????????????????????????00??????????1?????1??????????1??????1????1?????????1??????0??????????????0??0?????????0??????????0?0????0???????????????????????????????????????????????????0?????????????????????????????0??????0????????????????????????????0????1??????????????????????????????????0???????????????????????????0???000??0?????????????????????0????????????0??????????1??????00??????00??????00?????????????????????????????????????????????1?1??01??0?1?01??0?????????????????????????????????0?????????????0?0???1??00????1??00????????????????????????????????????????1?????1?????????1????????1??????????????1????????????????????????0????????0?????????????????????????0???????????????????????????????????????00????0?111000000?00???010??0000????????????????????????????1?????????????00????????????????????????1?????????????????????0?????????1?0???00???????????????0????????01"/>
                            <sequence id="seq_Zhongjianosaurus_126_124" spec="Sequence" taxon="Zhongjianosaurus_126_124" totalcount="2" value="?????????????????????????????????????????????????????????????????????????????????????????????????????????????????????????????????????????????????????????????????????????????????????????????????0?1?????????????????????????0??1??0???00??1????1???0????0101??????010?1??1????1101??0??0000??0?010??011?111111???01011?1????0??????????????1?00?0??0?????????1111110??1??10?1??000?10??????????????????????????????????????????????????????00??11?1????1????????????????01???????????????11?00?0?11110111?0??0???????1????0?????????0????????????0???????1?1???1?1???????1??1?1??????????????????0????????0???????0????0??????0?????????????00?????1????????????0????????????1??0?????0????????0??????????????1????????????1??????????????????????????0????????????1?????100?????????????????????????????????0?????????????1?11?????11??????????????????0???????0???????????????????????????????????????????????????????????????00?0?0??????????????1?????0000?0???1??????????????0???????????????????????????????????????????1??????????????0?????0???01???????????1??????11???1?????1??????????????????0??????0??????????????0???10????0??0011????????????0??????????????????????????????????0???????????????????1???1???????????????????????????0??1???????0?????????????????????????????1??????????????????????????????????????0????????1?????????0???????????????????????????????????????????????????????????????????????????0???00??1????????0??????????????????1??????????????????????????????????????????????????????????????????????????????????0??0??0?????0???????????????????????????????????????????????????????????????1?????????????????????????????????????????????????????????????????????????????0????????????????????????????????????????01010001??????????????????????0??????????????????????????????????????1????????????????????????????????????????????????????????????????????0????0?????????????????????????01"/>
                            <sequence id="seq_Velociraptor_osmolskae_83_72" spec="Sequence" taxon="Velociraptor_osmolskae_83_72" totalcount="2" value="?0??????????????????1100??????0??0?00?100?00??????????011?1?1???????????????????????????????????????????????????????????????????????????????????????????10???0000???0????????????????????????????????????????????????????????????????????????????????????????????????????????????????????????????????????????????????????????????????????????????????????????????????????????????????????????????????????????????????????????????????????????????????????????????????????????????????????????????????????????????????????????????????????0?????????00??0????????????????0???????????0????0????????????????????????????0???????????????0?????????????????????????????0??????0?????????0???????????????????????????????????0?????????????????????0??????????00???1????????????????0??0?????????????????1??0?????????0????????????????????????????????????????0??????????00??????????????????0?????00????0?0????????????????????????????????????????1????????????????????????????????0???00??????????0??0?????????????????11??????????????????????????????????0???????????????????????????????????????????????????????????????????????1??0?????????????????????????????????????????10???????0????????????????????????????0???????????00????0????????????????0???????0????????????????????????????????????????????????????????????????????????????????????????????????00???????????????????????????????????????????????1???????????????????????????????????????????????????????0?????????????100??????????????0????????????????????????????????????????????????????????00?????????????0???????????????????????????1???????????????????????????????????????????????????????????????????????????????????????????????????????????0?00??0??????????????????????????0?????????????????????????????????????0????????????????????????????????????????????????????????????????????????????????????????????????????1?????????????????????????????10??"/>
                            <userDataType id="StandardData.0" spec="beast.evolution.datatype.StandardData" ambiguities="" nrOfStates="2">
                                <charstatelabels id="UserDataType.0" spec="beast.evolution.datatype.UserDataType" characterName="" codeMap="0=0, 1=1, ? =0 1 " states="2" value="0, 1"/>
                                <charstatelabels id="UserDataType.1" spec="beast.evolution.datatype.UserDataType" characterName="" codeMap="0=0, 1=1, ? =0 1 " states="2" value="0, 1"/>
                                <charstatelabels id="UserDataType.2" spec="beast.evolution.datatype.UserDataType" characterName="" codeMap="0=0, 1=1, ? =0 1 " states="2" value="0, 1"/>
                                <charstatelabels id="UserDataType.3" spec="beast.evolution.datatype.UserDataType" characterName="" codeMap="0=0, 1=1, ? =0 1 " states="2" value="0, 1"/>
                                <charstatelabels id="UserDataType.4" spec="beast.evolution.datatype.UserDataType" characterName="" codeMap="0=0, 1=1, ? =0 1 " states="2" value="0, 1"/>
                                <charstatelabels id="UserDataType.5" spec="beast.evolution.datatype.UserDataType" characterName="" codeMap="0=0, 1=1, ? =0 1 " states="2" value="0, 1"/>
                                <charstatelabels id="UserDataType.6" spec="beast.evolution.datatype.UserDataType" characterName="" codeMap="0=0, 1=1, ? =0 1 " states="2" value="0, 1"/>
                                <charstatelabels id="UserDataType.7" spec="beast.evolution.datatype.UserDataType" characterName="" codeMap="0=0, 1=1, ? =0 1 " states="2" value="0, 1"/>
                                <charstatelabels id="UserDataType.8" spec="beast.evolution.datatype.UserDataType" characterName="" codeMap="0=0, 1=1, ? =0 1 " states="2" value="0, 1"/>
                                <charstatelabels id="UserDataType.9" spec="beast.evolution.datatype.UserDataType" characterName="" codeMap="0=0, 1=1, ? =0 1 " states="2" value="0, 1"/>
                                <charstatelabels id="UserDataType.10" spec="beast.evolution.datatype.UserDataType" characterName="" codeMap="0=0, 1=1, ? =0 1 " states="2" value="0, 1"/>
                                <charstatelabels id="UserDataType.11" spec="beast.evolution.datatype.UserDataType" characterName="" codeMap="0=0, 1=1, ? =0 1 " states="2" value="0, 1"/>
                                <charstatelabels id="UserDataType.12" spec="beast.evolution.datatype.UserDataType" characterName="" codeMap="0=0, 1=1, ? =0 1 " states="2" value="0, 1"/>
                                <charstatelabels id="UserDataType.13" spec="beast.evolution.datatype.UserDataType" characterName="" codeMap="0=0, 1=1, ? =0 1 " states="2" value="0, 1"/>
                                <charstatelabels id="UserDataType.14" spec="beast.evolution.datatype.UserDataType" characterName="" codeMap="0=0, 1=1, ? =0 1 " states="2" value="0, 1"/>
                                <charstatelabels id="UserDataType.15" spec="beast.evolution.datatype.UserDataType" characterName="" codeMap="0=0, 1=1, ? =0 1 " states="2" value="0, 1"/>
                                <charstatelabels id="UserDataType.16" spec="beast.evolution.datatype.UserDataType" characterName="" codeMap="0=0, 1=1, ? =0 1 " states="2" value="0, 1"/>
                                <charstatelabels id="UserDataType.17" spec="beast.evolution.datatype.UserDataType" characterName="" codeMap="0=0, 1=1, ? =0 1 " states="2" value="0, 1"/>
                                <charstatelabels id="UserDataType.18" spec="beast.evolution.datatype.UserDataType" characterName="" codeMap="0=0, 1=1, ? =0 1 " states="2" value="0, 1"/>
                                <charstatelabels id="UserDataType.19" spec="beast.evolution.datatype.UserDataType" characterName="" codeMap="0=0, 1=1, ? =0 1 " states="2" value="0, 1"/>
                                <charstatelabels id="UserDataType.20" spec="beast.evolution.datatype.UserDataType" characterName="" codeMap="0=0, 1=1, ? =0 1 " states="2" value="0, 1"/>
                                <charstatelabels id="UserDataType.21" spec="beast.evolution.datatype.UserDataType" characterName="" codeMap="0=0, 1=1, ? =0 1 " states="2" value="0, 1"/>
                                <charstatelabels id="UserDataType.22" spec="beast.evolution.datatype.UserDataType" characterName="" codeMap="0=0, 1=1, ? =0 1 " states="2" value="0, 1"/>
                                <charstatelabels id="UserDataType.23" spec="beast.evolution.datatype.UserDataType" characterName="" codeMap="0=0, 1=1, ? =0 1 " states="2" value="0, 1"/>
                                <charstatelabels id="UserDataType.24" spec="beast.evolution.datatype.UserDataType" characterName="" codeMap="0=0, 1=1, ? =0 1 " states="2" value="0, 1"/>
                                <charstatelabels id="UserDataType.25" spec="beast.evolution.datatype.UserDataType" characterName="" codeMap="0=0, 1=1, ? =0 1 " states="2" value="0, 1"/>
                                <charstatelabels id="UserDataType.26" spec="beast.evolution.datatype.UserDataType" characterName="" codeMap="0=0, 1=1, ? =0 1 " states="2" value="0, 1"/>
                                <charstatelabels id="UserDataType.27" spec="beast.evolution.datatype.UserDataType" characterName="" codeMap="0=0, 1=1, ? =0 1 " states="2" value="0, 1"/>
                                <charstatelabels id="UserDataType.28" spec="beast.evolution.datatype.UserDataType" characterName="" codeMap="0=0, 1=1, ? =0 1 " states="2" value="0, 1"/>
                                <charstatelabels id="UserDataType.29" spec="beast.evolution.datatype.UserDataType" characterName="" codeMap="0=0, 1=1, ? =0 1 " states="2" value="0, 1"/>
                                <charstatelabels id="UserDataType.30" spec="beast.evolution.datatype.UserDataType" characterName="" codeMap="0=0, 1=1, ? =0 1 " states="2" value="0, 1"/>
                                <charstatelabels id="UserDataType.31" spec="beast.evolution.datatype.UserDataType" characterName="" codeMap="0=0, 1=1, ? =0 1 " states="2" value="0, 1"/>
                                <charstatelabels id="UserDataType.32" spec="beast.evolution.datatype.UserDataType" characterName="" codeMap="0=0, 1=1, ? =0 1 " states="2" value="0, 1"/>
                                <charstatelabels id="UserDataType.33" spec="beast.evolution.datatype.UserDataType" characterName="" codeMap="0=0, 1=1, ? =0 1 " states="2" value="0, 1"/>
                                <charstatelabels id="UserDataType.34" spec="beast.evolution.datatype.UserDataType" characterName="" codeMap="0=0, 1=1, ? =0 1 " states="2" value="0, 1"/>
                                <charstatelabels id="UserDataType.35" spec="beast.evolution.datatype.UserDataType" characterName="" codeMap="0=0, 1=1, ? =0 1 " states="2" value="0, 1"/>
                                <charstatelabels id="UserDataType.36" spec="beast.evolution.datatype.UserDataType" characterName="" codeMap="0=0, 1=1, ? =0 1 " states="2" value="0, 1"/>
                                <charstatelabels id="UserDataType.37" spec="beast.evolution.datatype.UserDataType" characterName="" codeMap="0=0, 1=1, ? =0 1 " states="2" value="0, 1"/>
                                <charstatelabels id="UserDataType.38" spec="beast.evolution.datatype.UserDataType" characterName="" codeMap="0=0, 1=1, ? =0 1 " states="2" value="0, 1"/>
                                <charstatelabels id="UserDataType.39" spec="beast.evolution.datatype.UserDataType" characterName="" codeMap="0=0, 1=1, ? =0 1 " states="2" value="0, 1"/>
                                <charstatelabels id="UserDataType.40" spec="beast.evolution.datatype.UserDataType" characterName="" codeMap="0=0, 1=1, ? =0 1 " states="2" value="0, 1"/>
                                <charstatelabels id="UserDataType.41" spec="beast.evolution.datatype.UserDataType" characterName="" codeMap="0=0, 1=1, ? =0 1 " states="2" value="0, 1"/>
                                <charstatelabels id="UserDataType.42" spec="beast.evolution.datatype.UserDataType" characterName="" codeMap="0=0, 1=1, ? =0 1 " states="2" value="0, 1"/>
                                <charstatelabels id="UserDataType.43" spec="beast.evolution.datatype.UserDataType" characterName="" codeMap="0=0, 1=1, ? =0 1 " states="2" value="0, 1"/>
                                <charstatelabels id="UserDataType.44" spec="beast.evolution.datatype.UserDataType" characterName="" codeMap="0=0, 1=1, ? =0 1 " states="2" value="0, 1"/>
                                <charstatelabels id="UserDataType.45" spec="beast.evolution.datatype.UserDataType" characterName="" codeMap="0=0, 1=1, ? =0 1 " states="2" value="0, 1"/>
                                <charstatelabels id="UserDataType.46" spec="beast.evolution.datatype.UserDataType" characterName="" codeMap="0=0, 1=1, ? =0 1 " states="2" value="0, 1"/>
                                <charstatelabels id="UserDataType.47" spec="beast.evolution.datatype.UserDataType" characterName="" codeMap="0=0, 1=1, ? =0 1 " states="2" value="0, 1"/>
                                <charstatelabels id="UserDataType.48" spec="beast.evolution.datatype.UserDataType" characterName="" codeMap="0=0, 1=1, ? =0 1 " states="2" value="0, 1"/>
                                <charstatelabels id="UserDataType.49" spec="beast.evolution.datatype.UserDataType" characterName="" codeMap="0=0, 1=1, ? =0 1 " states="2" value="0, 1"/>
                                <charstatelabels id="UserDataType.50" spec="beast.evolution.datatype.UserDataType" characterName="" codeMap="0=0, 1=1, ? =0 1 " states="2" value="0, 1"/>
                                <charstatelabels id="UserDataType.51" spec="beast.evolution.datatype.UserDataType" characterName="" codeMap="0=0, 1=1, ? =0 1 " states="2" value="0, 1"/>
                                <charstatelabels id="UserDataType.52" spec="beast.evolution.datatype.UserDataType" characterName="" codeMap="0=0, 1=1, ? =0 1 " states="2" value="0, 1"/>
                                <charstatelabels id="UserDataType.53" spec="beast.evolution.datatype.UserDataType" characterName="" codeMap="0=0, 1=1, ? =0 1 " states="2" value="0, 1"/>
                                <charstatelabels id="UserDataType.54" spec="beast.evolution.datatype.UserDataType" characterName="" codeMap="0=0, 1=1, ? =0 1 " states="2" value="0, 1"/>
                                <charstatelabels id="UserDataType.55" spec="beast.evolution.datatype.UserDataType" characterName="" codeMap="0=0, 1=1, ? =0 1 " states="2" value="0, 1"/>
                                <charstatelabels id="UserDataType.56" spec="beast.evolution.datatype.UserDataType" characterName="" codeMap="0=0, 1=1, ? =0 1 " states="2" value="0, 1"/>
                                <charstatelabels id="UserDataType.57" spec="beast.evolution.datatype.UserDataType" characterName="" codeMap="0=0, 1=1, ? =0 1 " states="2" value="0, 1"/>
                                <charstatelabels id="UserDataType.58" spec="beast.evolution.datatype.UserDataType" characterName="" codeMap="0=0, 1=1, ? =0 1 " states="2" value="0, 1"/>
                                <charstatelabels id="UserDataType.59" spec="beast.evolution.datatype.UserDataType" characterName="" codeMap="0=0, 1=1, ? =0 1 " states="2" value="0, 1"/>
                                <charstatelabels id="UserDataType.60" spec="beast.evolution.datatype.UserDataType" characterName="" codeMap="0=0, 1=1, ? =0 1 " states="2" value="0, 1"/>
                                <charstatelabels id="UserDataType.61" spec="beast.evolution.datatype.UserDataType" characterName="" codeMap="0=0, 1=1, ? =0 1 " states="2" value="0, 1"/>
                                <charstatelabels id="UserDataType.62" spec="beast.evolution.datatype.UserDataType" characterName="" codeMap="0=0, 1=1, ? =0 1 " states="2" value="0, 1"/>
                                <charstatelabels id="UserDataType.63" spec="beast.evolution.datatype.UserDataType" characterName="" codeMap="0=0, 1=1, ? =0 1 " states="2" value="0, 1"/>
                                <charstatelabels id="UserDataType.64" spec="beast.evolution.datatype.UserDataType" characterName="" codeMap="0=0, 1=1, ? =0 1 " states="2" value="0, 1"/>
                                <charstatelabels id="UserDataType.65" spec="beast.evolution.datatype.UserDataType" characterName="" codeMap="0=0, 1=1, ? =0 1 " states="2" value="0, 1"/>
                                <charstatelabels id="UserDataType.66" spec="beast.evolution.datatype.UserDataType" characterName="" codeMap="0=0, 1=1, ? =0 1 " states="2" value="0, 1"/>
                                <charstatelabels id="UserDataType.67" spec="beast.evolution.datatype.UserDataType" characterName="" codeMap="0=0, 1=1, ? =0 1 " states="2" value="0, 1"/>
                                <charstatelabels id="UserDataType.68" spec="beast.evolution.datatype.UserDataType" characterName="" codeMap="0=0, 1=1, ? =0 1 " states="2" value="0, 1"/>
                                <charstatelabels id="UserDataType.69" spec="beast.evolution.datatype.UserDataType" characterName="" codeMap="0=0, 1=1, ? =0 1 " states="2" value="0, 1"/>
                                <charstatelabels id="UserDataType.70" spec="beast.evolution.datatype.UserDataType" characterName="" codeMap="0=0, 1=1, ? =0 1 " states="2" value="0, 1"/>
                                <charstatelabels id="UserDataType.71" spec="beast.evolution.datatype.UserDataType" characterName="" codeMap="0=0, 1=1, ? =0 1 " states="2" value="0, 1"/>
                                <charstatelabels id="UserDataType.72" spec="beast.evolution.datatype.UserDataType" characterName="" codeMap="0=0, 1=1, ? =0 1 " states="2" value="0, 1"/>
                                <charstatelabels id="UserDataType.73" spec="beast.evolution.datatype.UserDataType" characterName="" codeMap="0=0, 1=1, ? =0 1 " states="2" value="0, 1"/>
                                <charstatelabels id="UserDataType.74" spec="beast.evolution.datatype.UserDataType" characterName="" codeMap="0=0, 1=1, ? =0 1 " states="2" value="0, 1"/>
                                <charstatelabels id="UserDataType.75" spec="beast.evolution.datatype.UserDataType" characterName="" codeMap="0=0, 1=1, ? =0 1 " states="2" value="0, 1"/>
                                <charstatelabels id="UserDataType.76" spec="beast.evolution.datatype.UserDataType" characterName="" codeMap="0=0, 1=1, ? =0 1 " states="2" value="0, 1"/>
                                <charstatelabels id="UserDataType.77" spec="beast.evolution.datatype.UserDataType" characterName="" codeMap="0=0, 1=1, ? =0 1 " states="2" value="0, 1"/>
                                <charstatelabels id="UserDataType.78" spec="beast.evolution.datatype.UserDataType" characterName="" codeMap="0=0, 1=1, ? =0 1 " states="2" value="0, 1"/>
                                <charstatelabels id="UserDataType.79" spec="beast.evolution.datatype.UserDataType" characterName="" codeMap="0=0, 1=1, ? =0 1 " states="2" value="0, 1"/>
                                <charstatelabels id="UserDataType.80" spec="beast.evolution.datatype.UserDataType" characterName="" codeMap="0=0, 1=1, ? =0 1 " states="2" value="0, 1"/>
                                <charstatelabels id="UserDataType.81" spec="beast.evolution.datatype.UserDataType" characterName="" codeMap="0=0, 1=1, ? =0 1 " states="2" value="0, 1"/>
                                <charstatelabels id="UserDataType.82" spec="beast.evolution.datatype.UserDataType" characterName="" codeMap="0=0, 1=1, ? =0 1 " states="2" value="0, 1"/>
                                <charstatelabels id="UserDataType.83" spec="beast.evolution.datatype.UserDataType" characterName="" codeMap="0=0, 1=1, ? =0 1 " states="2" value="0, 1"/>
                                <charstatelabels id="UserDataType.84" spec="beast.evolution.datatype.UserDataType" characterName="" codeMap="0=0, 1=1, ? =0 1 " states="2" value="0, 1"/>
                                <charstatelabels id="UserDataType.85" spec="beast.evolution.datatype.UserDataType" characterName="" codeMap="0=0, 1=1, ? =0 1 " states="2" value="0, 1"/>
                                <charstatelabels id="UserDataType.86" spec="beast.evolution.datatype.UserDataType" characterName="" codeMap="0=0, 1=1, ? =0 1 " states="2" value="0, 1"/>
                                <charstatelabels id="UserDataType.87" spec="beast.evolution.datatype.UserDataType" characterName="" codeMap="0=0, 1=1, ? =0 1 " states="2" value="0, 1"/>
                                <charstatelabels id="UserDataType.88" spec="beast.evolution.datatype.UserDataType" characterName="" codeMap="0=0, 1=1, ? =0 1 " states="2" value="0, 1"/>
                                <charstatelabels id="UserDataType.89" spec="beast.evolution.datatype.UserDataType" characterName="" codeMap="0=0, 1=1, ? =0 1 " states="2" value="0, 1"/>
                                <charstatelabels id="UserDataType.90" spec="beast.evolution.datatype.UserDataType" characterName="" codeMap="0=0, 1=1, ? =0 1 " states="2" value="0, 1"/>
                                <charstatelabels id="UserDataType.91" spec="beast.evolution.datatype.UserDataType" characterName="" codeMap="0=0, 1=1, ? =0 1 " states="2" value="0, 1"/>
                                <charstatelabels id="UserDataType.92" spec="beast.evolution.datatype.UserDataType" characterName="" codeMap="0=0, 1=1, ? =0 1 " states="2" value="0, 1"/>
                                <charstatelabels id="UserDataType.93" spec="beast.evolution.datatype.UserDataType" characterName="" codeMap="0=0, 1=1, ? =0 1 " states="2" value="0, 1"/>
                                <charstatelabels id="UserDataType.94" spec="beast.evolution.datatype.UserDataType" characterName="" codeMap="0=0, 1=1, ? =0 1 " states="2" value="0, 1"/>
                                <charstatelabels id="UserDataType.95" spec="beast.evolution.datatype.UserDataType" characterName="" codeMap="0=0, 1=1, ? =0 1 " states="2" value="0, 1"/>
                                <charstatelabels id="UserDataType.96" spec="beast.evolution.datatype.UserDataType" characterName="" codeMap="0=0, 1=1, ? =0 1 " states="2" value="0, 1"/>
                                <charstatelabels id="UserDataType.97" spec="beast.evolution.datatype.UserDataType" characterName="" codeMap="0=0, 1=1, ? =0 1 " states="2" value="0, 1"/>
                                <charstatelabels id="UserDataType.98" spec="beast.evolution.datatype.UserDataType" characterName="" codeMap="0=0, 1=1, ? =0 1 " states="2" value="0, 1"/>
                                <charstatelabels id="UserDataType.99" spec="beast.evolution.datatype.UserDataType" characterName="" codeMap="0=0, 1=1, ? =0 1 " states="2" value="0, 1"/>
                                <charstatelabels id="UserDataType.100" spec="beast.evolution.datatype.UserDataType" characterName="" codeMap="0=0, 1=1, ? =0 1 " states="2" value="0, 1"/>
                                <charstatelabels id="UserDataType.101" spec="beast.evolution.datatype.UserDataType" characterName="" codeMap="0=0, 1=1, ? =0 1 " states="2" value="0, 1"/>
                                <charstatelabels id="UserDataType.102" spec="beast.evolution.datatype.UserDataType" characterName="" codeMap="0=0, 1=1, ? =0 1 " states="2" value="0, 1"/>
                                <charstatelabels id="UserDataType.103" spec="beast.evolution.datatype.UserDataType" characterName="" codeMap="0=0, 1=1, ? =0 1 " states="2" value="0, 1"/>
                                <charstatelabels id="UserDataType.104" spec="beast.evolution.datatype.UserDataType" characterName="" codeMap="0=0, 1=1, ? =0 1 " states="2" value="0, 1"/>
                                <charstatelabels id="UserDataType.105" spec="beast.evolution.datatype.UserDataType" characterName="" codeMap="0=0, 1=1, ? =0 1 " states="2" value="0, 1"/>
                                <charstatelabels id="UserDataType.106" spec="beast.evolution.datatype.UserDataType" characterName="" codeMap="0=0, 1=1, ? =0 1 " states="2" value="0, 1"/>
                                <charstatelabels id="UserDataType.107" spec="beast.evolution.datatype.UserDataType" characterName="" codeMap="0=0, 1=1, ? =0 1 " states="2" value="0, 1"/>
                                <charstatelabels id="UserDataType.108" spec="beast.evolution.datatype.UserDataType" characterName="" codeMap="0=0, 1=1, ? =0 1 " states="2" value="0, 1"/>
                                <charstatelabels id="UserDataType.109" spec="beast.evolution.datatype.UserDataType" characterName="" codeMap="0=0, 1=1, ? =0 1 " states="2" value="0, 1"/>
                                <charstatelabels id="UserDataType.110" spec="beast.evolution.datatype.UserDataType" characterName="" codeMap="0=0, 1=1, ? =0 1 " states="2" value="0, 1"/>
                                <charstatelabels id="UserDataType.111" spec="beast.evolution.datatype.UserDataType" characterName="" codeMap="0=0, 1=1, ? =0 1 " states="2" value="0, 1"/>
                                <charstatelabels id="UserDataType.112" spec="beast.evolution.datatype.UserDataType" characterName="" codeMap="0=0, 1=1, ? =0 1 " states="2" value="0, 1"/>
                                <charstatelabels id="UserDataType.113" spec="beast.evolution.datatype.UserDataType" characterName="" codeMap="0=0, 1=1, ? =0 1 " states="2" value="0, 1"/>
                                <charstatelabels id="UserDataType.114" spec="beast.evolution.datatype.UserDataType" characterName="" codeMap="0=0, 1=1, ? =0 1 " states="2" value="0, 1"/>
                                <charstatelabels id="UserDataType.115" spec="beast.evolution.datatype.UserDataType" characterName="" codeMap="0=0, 1=1, ? =0 1 " states="2" value="0, 1"/>
                                <charstatelabels id="UserDataType.116" spec="beast.evolution.datatype.UserDataType" characterName="" codeMap="0=0, 1=1, ? =0 1 " states="2" value="0, 1"/>
                                <charstatelabels id="UserDataType.117" spec="beast.evolution.datatype.UserDataType" characterName="" codeMap="0=0, 1=1, ? =0 1 " states="2" value="0, 1"/>
                                <charstatelabels id="UserDataType.118" spec="beast.evolution.datatype.UserDataType" characterName="" codeMap="0=0, 1=1, ? =0 1 " states="2" value="0, 1"/>
                                <charstatelabels id="UserDataType.119" spec="beast.evolution.datatype.UserDataType" characterName="" codeMap="0=0, 1=1, ? =0 1 " states="2" value="0, 1"/>
                                <charstatelabels id="UserDataType.120" spec="beast.evolution.datatype.UserDataType" characterName="" codeMap="0=0, 1=1, ? =0 1 " states="2" value="0, 1"/>
                                <charstatelabels id="UserDataType.121" spec="beast.evolution.datatype.UserDataType" characterName="" codeMap="0=0, 1=1, ? =0 1 " states="2" value="0, 1"/>
                                <charstatelabels id="UserDataType.122" spec="beast.evolution.datatype.UserDataType" characterName="" codeMap="0=0, 1=1, ? =0 1 " states="2" value="0, 1"/>
                                <charstatelabels id="UserDataType.123" spec="beast.evolution.datatype.UserDataType" characterName="" codeMap="0=0, 1=1, ? =0 1 " states="2" value="0, 1"/>
                                <charstatelabels id="UserDataType.124" spec="beast.evolution.datatype.UserDataType" characterName="" codeMap="0=0, 1=1, ? =0 1 " states="2" value="0, 1"/>
                                <charstatelabels id="UserDataType.125" spec="beast.evolution.datatype.UserDataType" characterName="" codeMap="0=0, 1=1, ? =0 1 " states="2" value="0, 1"/>
                                <charstatelabels id="UserDataType.126" spec="beast.evolution.datatype.UserDataType" characterName="" codeMap="0=0, 1=1, ? =0 1 " states="2" value="0, 1"/>
                                <charstatelabels id="UserDataType.127" spec="beast.evolution.datatype.UserDataType" characterName="" codeMap="0=0, 1=1, ? =0 1 " states="2" value="0, 1"/>
                                <charstatelabels id="UserDataType.128" spec="beast.evolution.datatype.UserDataType" characterName="" codeMap="0=0, 1=1, ? =0 1 " states="2" value="0, 1"/>
                                <charstatelabels id="UserDataType.129" spec="beast.evolution.datatype.UserDataType" characterName="" codeMap="0=0, 1=1, ? =0 1 " states="2" value="0, 1"/>
                                <charstatelabels id="UserDataType.130" spec="beast.evolution.datatype.UserDataType" characterName="" codeMap="0=0, 1=1, ? =0 1 " states="2" value="0, 1"/>
                                <charstatelabels id="UserDataType.131" spec="beast.evolution.datatype.UserDataType" characterName="" codeMap="0=0, 1=1, ? =0 1 " states="2" value="0, 1"/>
                                <charstatelabels id="UserDataType.132" spec="beast.evolution.datatype.UserDataType" characterName="" codeMap="0=0, 1=1, ? =0 1 " states="2" value="0, 1"/>
                                <charstatelabels id="UserDataType.133" spec="beast.evolution.datatype.UserDataType" characterName="" codeMap="0=0, 1=1, ? =0 1 " states="2" value="0, 1"/>
                                <charstatelabels id="UserDataType.134" spec="beast.evolution.datatype.UserDataType" characterName="" codeMap="0=0, 1=1, ? =0 1 " states="2" value="0, 1"/>
                                <charstatelabels id="UserDataType.135" spec="beast.evolution.datatype.UserDataType" characterName="" codeMap="0=0, 1=1, ? =0 1 " states="2" value="0, 1"/>
                                <charstatelabels id="UserDataType.136" spec="beast.evolution.datatype.UserDataType" characterName="" codeMap="0=0, 1=1, ? =0 1 " states="2" value="0, 1"/>
                                <charstatelabels id="UserDataType.137" spec="beast.evolution.datatype.UserDataType" characterName="" codeMap="0=0, 1=1, ? =0 1 " states="2" value="0, 1"/>
                                <charstatelabels id="UserDataType.138" spec="beast.evolution.datatype.UserDataType" characterName="" codeMap="0=0, 1=1, ? =0 1 " states="2" value="0, 1"/>
                                <charstatelabels id="UserDataType.139" spec="beast.evolution.datatype.UserDataType" characterName="" codeMap="0=0, 1=1, ? =0 1 " states="2" value="0, 1"/>
                                <charstatelabels id="UserDataType.140" spec="beast.evolution.datatype.UserDataType" characterName="" codeMap="0=0, 1=1, ? =0 1 " states="2" value="0, 1"/>
                                <charstatelabels id="UserDataType.141" spec="beast.evolution.datatype.UserDataType" characterName="" codeMap="0=0, 1=1, ? =0 1 " states="2" value="0, 1"/>
                                <charstatelabels id="UserDataType.142" spec="beast.evolution.datatype.UserDataType" characterName="" codeMap="0=0, 1=1, ? =0 1 " states="2" value="0, 1"/>
                                <charstatelabels id="UserDataType.143" spec="beast.evolution.datatype.UserDataType" characterName="" codeMap="0=0, 1=1, ? =0 1 " states="2" value="0, 1"/>
                                <charstatelabels id="UserDataType.144" spec="beast.evolution.datatype.UserDataType" characterName="" codeMap="0=0, 1=1, ? =0 1 " states="2" value="0, 1"/>
                                <charstatelabels id="UserDataType.145" spec="beast.evolution.datatype.UserDataType" characterName="" codeMap="0=0, 1=1, ? =0 1 " states="2" value="0, 1"/>
                                <charstatelabels id="UserDataType.146" spec="beast.evolution.datatype.UserDataType" characterName="" codeMap="0=0, 1=1, ? =0 1 " states="2" value="0, 1"/>
                                <charstatelabels id="UserDataType.147" spec="beast.evolution.datatype.UserDataType" characterName="" codeMap="0=0, 1=1, ? =0 1 " states="2" value="0, 1"/>
                                <charstatelabels id="UserDataType.148" spec="beast.evolution.datatype.UserDataType" characterName="" codeMap="0=0, 1=1, ? =0 1 " states="2" value="0, 1"/>
                                <charstatelabels id="UserDataType.149" spec="beast.evolution.datatype.UserDataType" characterName="" codeMap="0=0, 1=1, ? =0 1 " states="2" value="0, 1"/>
                                <charstatelabels id="UserDataType.150" spec="beast.evolution.datatype.UserDataType" characterName="" codeMap="0=0, 1=1, ? =0 1 " states="2" value="0, 1"/>
                                <charstatelabels id="UserDataType.151" spec="beast.evolution.datatype.UserDataType" characterName="" codeMap="0=0, 1=1, ? =0 1 " states="2" value="0, 1"/>
                                <charstatelabels id="UserDataType.152" spec="beast.evolution.datatype.UserDataType" characterName="" codeMap="0=0, 1=1, ? =0 1 " states="2" value="0, 1"/>
                                <charstatelabels id="UserDataType.153" spec="beast.evolution.datatype.UserDataType" characterName="" codeMap="0=0, 1=1, ? =0 1 " states="2" value="0, 1"/>
                                <charstatelabels id="UserDataType.154" spec="beast.evolution.datatype.UserDataType" characterName="" codeMap="0=0, 1=1, ? =0 1 " states="2" value="0, 1"/>
                                <charstatelabels id="UserDataType.155" spec="beast.evolution.datatype.UserDataType" characterName="" codeMap="0=0, 1=1, ? =0 1 " states="2" value="0, 1"/>
                                <charstatelabels id="UserDataType.156" spec="beast.evolution.datatype.UserDataType" characterName="" codeMap="0=0, 1=1, ? =0 1 " states="2" value="0, 1"/>
                                <charstatelabels id="UserDataType.157" spec="beast.evolution.datatype.UserDataType" characterName="" codeMap="0=0, 1=1, ? =0 1 " states="2" value="0, 1"/>
                                <charstatelabels id="UserDataType.158" spec="beast.evolution.datatype.UserDataType" characterName="" codeMap="0=0, 1=1, ? =0 1 " states="2" value="0, 1"/>
                                <charstatelabels id="UserDataType.159" spec="beast.evolution.datatype.UserDataType" characterName="" codeMap="0=0, 1=1, ? =0 1 " states="2" value="0, 1"/>
                                <charstatelabels id="UserDataType.160" spec="beast.evolution.datatype.UserDataType" characterName="" codeMap="0=0, 1=1, ? =0 1 " states="2" value="0, 1"/>
                                <charstatelabels id="UserDataType.161" spec="beast.evolution.datatype.UserDataType" characterName="" codeMap="0=0, 1=1, ? =0 1 " states="2" value="0, 1"/>
                                <charstatelabels id="UserDataType.162" spec="beast.evolution.datatype.UserDataType" characterName="" codeMap="0=0, 1=1, ? =0 1 " states="2" value="0, 1"/>
                                <charstatelabels id="UserDataType.163" spec="beast.evolution.datatype.UserDataType" characterName="" codeMap="0=0, 1=1, ? =0 1 " states="2" value="0, 1"/>
                                <charstatelabels id="UserDataType.164" spec="beast.evolution.datatype.UserDataType" characterName="" codeMap="0=0, 1=1, ? =0 1 " states="2" value="0, 1"/>
                                <charstatelabels id="UserDataType.165" spec="beast.evolution.datatype.UserDataType" characterName="" codeMap="0=0, 1=1, ? =0 1 " states="2" value="0, 1"/>
                                <charstatelabels id="UserDataType.166" spec="beast.evolution.datatype.UserDataType" characterName="" codeMap="0=0, 1=1, ? =0 1 " states="2" value="0, 1"/>
                                <charstatelabels id="UserDataType.167" spec="beast.evolution.datatype.UserDataType" characterName="" codeMap="0=0, 1=1, ? =0 1 " states="2" value="0, 1"/>
                                <charstatelabels id="UserDataType.168" spec="beast.evolution.datatype.UserDataType" characterName="" codeMap="0=0, 1=1, ? =0 1 " states="2" value="0, 1"/>
                                <charstatelabels id="UserDataType.169" spec="beast.evolution.datatype.UserDataType" characterName="" codeMap="0=0, 1=1, ? =0 1 " states="2" value="0, 1"/>
                                <charstatelabels id="UserDataType.170" spec="beast.evolution.datatype.UserDataType" characterName="" codeMap="0=0, 1=1, ? =0 1 " states="2" value="0, 1"/>
                                <charstatelabels id="UserDataType.171" spec="beast.evolution.datatype.UserDataType" characterName="" codeMap="0=0, 1=1, ? =0 1 " states="2" value="0, 1"/>
                                <charstatelabels id="UserDataType.172" spec="beast.evolution.datatype.UserDataType" characterName="" codeMap="0=0, 1=1, ? =0 1 " states="2" value="0, 1"/>
                                <charstatelabels id="UserDataType.173" spec="beast.evolution.datatype.UserDataType" characterName="" codeMap="0=0, 1=1, ? =0 1 " states="2" value="0, 1"/>
                                <charstatelabels id="UserDataType.174" spec="beast.evolution.datatype.UserDataType" characterName="" codeMap="0=0, 1=1, ? =0 1 " states="2" value="0, 1"/>
                                <charstatelabels id="UserDataType.175" spec="beast.evolution.datatype.UserDataType" characterName="" codeMap="0=0, 1=1, ? =0 1 " states="2" value="0, 1"/>
                                <charstatelabels id="UserDataType.176" spec="beast.evolution.datatype.UserDataType" characterName="" codeMap="0=0, 1=1, ? =0 1 " states="2" value="0, 1"/>
                                <charstatelabels id="UserDataType.177" spec="beast.evolution.datatype.UserDataType" characterName="" codeMap="0=0, 1=1, ? =0 1 " states="2" value="0, 1"/>
                                <charstatelabels id="UserDataType.178" spec="beast.evolution.datatype.UserDataType" characterName="" codeMap="0=0, 1=1, ? =0 1 " states="2" value="0, 1"/>
                                <charstatelabels id="UserDataType.179" spec="beast.evolution.datatype.UserDataType" characterName="" codeMap="0=0, 1=1, ? =0 1 " states="2" value="0, 1"/>
                                <charstatelabels id="UserDataType.180" spec="beast.evolution.datatype.UserDataType" characterName="" codeMap="0=0, 1=1, ? =0 1 " states="2" value="0, 1"/>
                                <charstatelabels id="UserDataType.181" spec="beast.evolution.datatype.UserDataType" characterName="" codeMap="0=0, 1=1, ? =0 1 " states="2" value="0, 1"/>
                                <charstatelabels id="UserDataType.182" spec="beast.evolution.datatype.UserDataType" characterName="" codeMap="0=0, 1=1, ? =0 1 " states="2" value="0, 1"/>
                                <charstatelabels id="UserDataType.183" spec="beast.evolution.datatype.UserDataType" characterName="" codeMap="0=0, 1=1, ? =0 1 " states="2" value="0, 1"/>
                                <charstatelabels id="UserDataType.184" spec="beast.evolution.datatype.UserDataType" characterName="" codeMap="0=0, 1=1, ? =0 1 " states="2" value="0, 1"/>
                                <charstatelabels id="UserDataType.185" spec="beast.evolution.datatype.UserDataType" characterName="" codeMap="0=0, 1=1, ? =0 1 " states="2" value="0, 1"/>
                                <charstatelabels id="UserDataType.186" spec="beast.evolution.datatype.UserDataType" characterName="" codeMap="0=0, 1=1, ? =0 1 " states="2" value="0, 1"/>
                                <charstatelabels id="UserDataType.187" spec="beast.evolution.datatype.UserDataType" characterName="" codeMap="0=0, 1=1, ? =0 1 " states="2" value="0, 1"/>
                                <charstatelabels id="UserDataType.188" spec="beast.evolution.datatype.UserDataType" characterName="" codeMap="0=0, 1=1, ? =0 1 " states="2" value="0, 1"/>
                                <charstatelabels id="UserDataType.189" spec="beast.evolution.datatype.UserDataType" characterName="" codeMap="0=0, 1=1, ? =0 1 " states="2" value="0, 1"/>
                                <charstatelabels id="UserDataType.190" spec="beast.evolution.datatype.UserDataType" characterName="" codeMap="0=0, 1=1, ? =0 1 " states="2" value="0, 1"/>
                                <charstatelabels id="UserDataType.191" spec="beast.evolution.datatype.UserDataType" characterName="" codeMap="0=0, 1=1, ? =0 1 " states="2" value="0, 1"/>
                                <charstatelabels id="UserDataType.192" spec="beast.evolution.datatype.UserDataType" characterName="" codeMap="0=0, 1=1, ? =0 1 " states="2" value="0, 1"/>
                                <charstatelabels id="UserDataType.193" spec="beast.evolution.datatype.UserDataType" characterName="" codeMap="0=0, 1=1, ? =0 1 " states="2" value="0, 1"/>
                                <charstatelabels id="UserDataType.194" spec="beast.evolution.datatype.UserDataType" characterName="" codeMap="0=0, 1=1, ? =0 1 " states="2" value="0, 1"/>
                                <charstatelabels id="UserDataType.195" spec="beast.evolution.datatype.UserDataType" characterName="" codeMap="0=0, 1=1, ? =0 1 " states="2" value="0, 1"/>
                                <charstatelabels id="UserDataType.196" spec="beast.evolution.datatype.UserDataType" characterName="" codeMap="0=0, 1=1, ? =0 1 " states="2" value="0, 1"/>
                                <charstatelabels id="UserDataType.197" spec="beast.evolution.datatype.UserDataType" characterName="" codeMap="0=0, 1=1, ? =0 1 " states="2" value="0, 1"/>
                                <charstatelabels id="UserDataType.198" spec="beast.evolution.datatype.UserDataType" characterName="" codeMap="0=0, 1=1, ? =0 1 " states="2" value="0, 1"/>
                                <charstatelabels id="UserDataType.199" spec="beast.evolution.datatype.UserDataType" characterName="" codeMap="0=0, 1=1, ? =0 1 " states="2" value="0, 1"/>
                                <charstatelabels id="UserDataType.200" spec="beast.evolution.datatype.UserDataType" characterName="" codeMap="0=0, 1=1, ? =0 1 " states="2" value="0, 1"/>
                                <charstatelabels id="UserDataType.201" spec="beast.evolution.datatype.UserDataType" characterName="" codeMap="0=0, 1=1, ? =0 1 " states="2" value="0, 1"/>
                                <charstatelabels id="UserDataType.202" spec="beast.evolution.datatype.UserDataType" characterName="" codeMap="0=0, 1=1, ? =0 1 " states="2" value="0, 1"/>
                                <charstatelabels id="UserDataType.203" spec="beast.evolution.datatype.UserDataType" characterName="" codeMap="0=0, 1=1, ? =0 1 " states="2" value="0, 1"/>
                                <charstatelabels id="UserDataType.204" spec="beast.evolution.datatype.UserDataType" characterName="" codeMap="0=0, 1=1, ? =0 1 " states="2" value="0, 1"/>
                                <charstatelabels id="UserDataType.205" spec="beast.evolution.datatype.UserDataType" characterName="" codeMap="0=0, 1=1, ? =0 1 " states="2" value="0, 1"/>
                                <charstatelabels id="UserDataType.206" spec="beast.evolution.datatype.UserDataType" characterName="" codeMap="0=0, 1=1, ? =0 1 " states="2" value="0, 1"/>
                                <charstatelabels id="UserDataType.207" spec="beast.evolution.datatype.UserDataType" characterName="" codeMap="0=0, 1=1, ? =0 1 " states="2" value="0, 1"/>
                                <charstatelabels id="UserDataType.208" spec="beast.evolution.datatype.UserDataType" characterName="" codeMap="0=0, 1=1, ? =0 1 " states="2" value="0, 1"/>
                                <charstatelabels id="UserDataType.209" spec="beast.evolution.datatype.UserDataType" characterName="" codeMap="0=0, 1=1, ? =0 1 " states="2" value="0, 1"/>
                                <charstatelabels id="UserDataType.210" spec="beast.evolution.datatype.UserDataType" characterName="" codeMap="0=0, 1=1, ? =0 1 " states="2" value="0, 1"/>
                                <charstatelabels id="UserDataType.211" spec="beast.evolution.datatype.UserDataType" characterName="" codeMap="0=0, 1=1, ? =0 1 " states="2" value="0, 1"/>
                                <charstatelabels id="UserDataType.212" spec="beast.evolution.datatype.UserDataType" characterName="" codeMap="0=0, 1=1, ? =0 1 " states="2" value="0, 1"/>
                                <charstatelabels id="UserDataType.213" spec="beast.evolution.datatype.UserDataType" characterName="" codeMap="0=0, 1=1, ? =0 1 " states="2" value="0, 1"/>
                                <charstatelabels id="UserDataType.214" spec="beast.evolution.datatype.UserDataType" characterName="" codeMap="0=0, 1=1, ? =0 1 " states="2" value="0, 1"/>
                                <charstatelabels id="UserDataType.215" spec="beast.evolution.datatype.UserDataType" characterName="" codeMap="0=0, 1=1, ? =0 1 " states="2" value="0, 1"/>
                                <charstatelabels id="UserDataType.216" spec="beast.evolution.datatype.UserDataType" characterName="" codeMap="0=0, 1=1, ? =0 1 " states="2" value="0, 1"/>
                                <charstatelabels id="UserDataType.217" spec="beast.evolution.datatype.UserDataType" characterName="" codeMap="0=0, 1=1, ? =0 1 " states="2" value="0, 1"/>
                                <charstatelabels id="UserDataType.218" spec="beast.evolution.datatype.UserDataType" characterName="" codeMap="0=0, 1=1, ? =0 1 " states="2" value="0, 1"/>
                                <charstatelabels id="UserDataType.219" spec="beast.evolution.datatype.UserDataType" characterName="" codeMap="0=0, 1=1, ? =0 1 " states="2" value="0, 1"/>
                                <charstatelabels id="UserDataType.220" spec="beast.evolution.datatype.UserDataType" characterName="" codeMap="0=0, 1=1, ? =0 1 " states="2" value="0, 1"/>
                                <charstatelabels id="UserDataType.221" spec="beast.evolution.datatype.UserDataType" characterName="" codeMap="0=0, 1=1, ? =0 1 " states="2" value="0, 1"/>
                                <charstatelabels id="UserDataType.222" spec="beast.evolution.datatype.UserDataType" characterName="" codeMap="0=0, 1=1, ? =0 1 " states="2" value="0, 1"/>
                                <charstatelabels id="UserDataType.223" spec="beast.evolution.datatype.UserDataType" characterName="" codeMap="0=0, 1=1, ? =0 1 " states="2" value="0, 1"/>
                                <charstatelabels id="UserDataType.224" spec="beast.evolution.datatype.UserDataType" characterName="" codeMap="0=0, 1=1, ? =0 1 " states="2" value="0, 1"/>
                                <charstatelabels id="UserDataType.225" spec="beast.evolution.datatype.UserDataType" characterName="" codeMap="0=0, 1=1, ? =0 1 " states="2" value="0, 1"/>
                                <charstatelabels id="UserDataType.226" spec="beast.evolution.datatype.UserDataType" characterName="" codeMap="0=0, 1=1, ? =0 1 " states="2" value="0, 1"/>
                                <charstatelabels id="UserDataType.227" spec="beast.evolution.datatype.UserDataType" characterName="" codeMap="0=0, 1=1, ? =0 1 " states="2" value="0, 1"/>
                                <charstatelabels id="UserDataType.228" spec="beast.evolution.datatype.UserDataType" characterName="" codeMap="0=0, 1=1, ? =0 1 " states="2" value="0, 1"/>
                                <charstatelabels id="UserDataType.229" spec="beast.evolution.datatype.UserDataType" characterName="" codeMap="0=0, 1=1, ? =0 1 " states="2" value="0, 1"/>
                                <charstatelabels id="UserDataType.230" spec="beast.evolution.datatype.UserDataType" characterName="" codeMap="0=0, 1=1, ? =0 1 " states="2" value="0, 1"/>
                                <charstatelabels id="UserDataType.231" spec="beast.evolution.datatype.UserDataType" characterName="" codeMap="0=0, 1=1, ? =0 1 " states="2" value="0, 1"/>
                                <charstatelabels id="UserDataType.232" spec="beast.evolution.datatype.UserDataType" characterName="" codeMap="0=0, 1=1, ? =0 1 " states="2" value="0, 1"/>
                                <charstatelabels id="UserDataType.233" spec="beast.evolution.datatype.UserDataType" characterName="" codeMap="0=0, 1=1, ? =0 1 " states="2" value="0, 1"/>
                                <charstatelabels id="UserDataType.234" spec="beast.evolution.datatype.UserDataType" characterName="" codeMap="0=0, 1=1, ? =0 1 " states="2" value="0, 1"/>
                                <charstatelabels id="UserDataType.235" spec="beast.evolution.datatype.UserDataType" characterName="" codeMap="0=0, 1=1, ? =0 1 " states="2" value="0, 1"/>
                                <charstatelabels id="UserDataType.236" spec="beast.evolution.datatype.UserDataType" characterName="" codeMap="0=0, 1=1, ? =0 1 " states="2" value="0, 1"/>
                                <charstatelabels id="UserDataType.237" spec="beast.evolution.datatype.UserDataType" characterName="" codeMap="0=0, 1=1, ? =0 1 " states="2" value="0, 1"/>
                                <charstatelabels id="UserDataType.238" spec="beast.evolution.datatype.UserDataType" characterName="" codeMap="0=0, 1=1, ? =0 1 " states="2" value="0, 1"/>
                                <charstatelabels id="UserDataType.239" spec="beast.evolution.datatype.UserDataType" characterName="" codeMap="0=0, 1=1, ? =0 1 " states="2" value="0, 1"/>
                                <charstatelabels id="UserDataType.240" spec="beast.evolution.datatype.UserDataType" characterName="" codeMap="0=0, 1=1, ? =0 1 " states="2" value="0, 1"/>
                                <charstatelabels id="UserDataType.241" spec="beast.evolution.datatype.UserDataType" characterName="" codeMap="0=0, 1=1, ? =0 1 " states="2" value="0, 1"/>
                                <charstatelabels id="UserDataType.242" spec="beast.evolution.datatype.UserDataType" characterName="" codeMap="0=0, 1=1, ? =0 1 " states="2" value="0, 1"/>
                                <charstatelabels id="UserDataType.243" spec="beast.evolution.datatype.UserDataType" characterName="" codeMap="0=0, 1=1, ? =0 1 " states="2" value="0, 1"/>
                                <charstatelabels id="UserDataType.244" spec="beast.evolution.datatype.UserDataType" characterName="" codeMap="0=0, 1=1, ? =0 1 " states="2" value="0, 1"/>
                                <charstatelabels id="UserDataType.245" spec="beast.evolution.datatype.UserDataType" characterName="" codeMap="0=0, 1=1, ? =0 1 " states="2" value="0, 1"/>
                                <charstatelabels id="UserDataType.246" spec="beast.evolution.datatype.UserDataType" characterName="" codeMap="0=0, 1=1, ? =0 1 " states="2" value="0, 1"/>
                                <charstatelabels id="UserDataType.247" spec="beast.evolution.datatype.UserDataType" characterName="" codeMap="0=0, 1=1, ? =0 1 " states="2" value="0, 1"/>
                                <charstatelabels id="UserDataType.248" spec="beast.evolution.datatype.UserDataType" characterName="" codeMap="0=0, 1=1, ? =0 1 " states="2" value="0, 1"/>
                                <charstatelabels id="UserDataType.249" spec="beast.evolution.datatype.UserDataType" characterName="" codeMap="0=0, 1=1, ? =0 1 " states="2" value="0, 1"/>
                                <charstatelabels id="UserDataType.250" spec="beast.evolution.datatype.UserDataType" characterName="" codeMap="0=0, 1=1, ? =0 1 " states="2" value="0, 1"/>
                                <charstatelabels id="UserDataType.251" spec="beast.evolution.datatype.UserDataType" characterName="" codeMap="0=0, 1=1, ? =0 1 " states="2" value="0, 1"/>
                                <charstatelabels id="UserDataType.252" spec="beast.evolution.datatype.UserDataType" characterName="" codeMap="0=0, 1=1, ? =0 1 " states="2" value="0, 1"/>
                                <charstatelabels id="UserDataType.253" spec="beast.evolution.datatype.UserDataType" characterName="" codeMap="0=0, 1=1, ? =0 1 " states="2" value="0, 1"/>
                                <charstatelabels id="UserDataType.254" spec="beast.evolution.datatype.UserDataType" characterName="" codeMap="0=0, 1=1, ? =0 1 " states="2" value="0, 1"/>
                                <charstatelabels id="UserDataType.255" spec="beast.evolution.datatype.UserDataType" characterName="" codeMap="0=0, 1=1, ? =0 1 " states="2" value="0, 1"/>
                                <charstatelabels id="UserDataType.256" spec="beast.evolution.datatype.UserDataType" characterName="" codeMap="0=0, 1=1, ? =0 1 " states="2" value="0, 1"/>
                                <charstatelabels id="UserDataType.257" spec="beast.evolution.datatype.UserDataType" characterName="" codeMap="0=0, 1=1, ? =0 1 " states="2" value="0, 1"/>
                                <charstatelabels id="UserDataType.258" spec="beast.evolution.datatype.UserDataType" characterName="" codeMap="0=0, 1=1, ? =0 1 " states="2" value="0, 1"/>
                                <charstatelabels id="UserDataType.259" spec="beast.evolution.datatype.UserDataType" characterName="" codeMap="0=0, 1=1, ? =0 1 " states="2" value="0, 1"/>
                                <charstatelabels id="UserDataType.260" spec="beast.evolution.datatype.UserDataType" characterName="" codeMap="0=0, 1=1, ? =0 1 " states="2" value="0, 1"/>
                                <charstatelabels id="UserDataType.261" spec="beast.evolution.datatype.UserDataType" characterName="" codeMap="0=0, 1=1, ? =0 1 " states="2" value="0, 1"/>
                                <charstatelabels id="UserDataType.262" spec="beast.evolution.datatype.UserDataType" characterName="" codeMap="0=0, 1=1, ? =0 1 " states="2" value="0, 1"/>
                                <charstatelabels id="UserDataType.263" spec="beast.evolution.datatype.UserDataType" characterName="" codeMap="0=0, 1=1, ? =0 1 " states="2" value="0, 1"/>
                                <charstatelabels id="UserDataType.264" spec="beast.evolution.datatype.UserDataType" characterName="" codeMap="0=0, 1=1, ? =0 1 " states="2" value="0, 1"/>
                                <charstatelabels id="UserDataType.265" spec="beast.evolution.datatype.UserDataType" characterName="" codeMap="0=0, 1=1, ? =0 1 " states="2" value="0, 1"/>
                                <charstatelabels id="UserDataType.266" spec="beast.evolution.datatype.UserDataType" characterName="" codeMap="0=0, 1=1, ? =0 1 " states="2" value="0, 1"/>
                                <charstatelabels id="UserDataType.267" spec="beast.evolution.datatype.UserDataType" characterName="" codeMap="0=0, 1=1, ? =0 1 " states="2" value="0, 1"/>
                                <charstatelabels id="UserDataType.268" spec="beast.evolution.datatype.UserDataType" characterName="" codeMap="0=0, 1=1, ? =0 1 " states="2" value="0, 1"/>
                                <charstatelabels id="UserDataType.269" spec="beast.evolution.datatype.UserDataType" characterName="" codeMap="0=0, 1=1, ? =0 1 " states="2" value="0, 1"/>
                                <charstatelabels id="UserDataType.270" spec="beast.evolution.datatype.UserDataType" characterName="" codeMap="0=0, 1=1, ? =0 1 " states="2" value="0, 1"/>
                                <charstatelabels id="UserDataType.271" spec="beast.evolution.datatype.UserDataType" characterName="" codeMap="0=0, 1=1, ? =0 1 " states="2" value="0, 1"/>
                                <charstatelabels id="UserDataType.272" spec="beast.evolution.datatype.UserDataType" characterName="" codeMap="0=0, 1=1, ? =0 1 " states="2" value="0, 1"/>
                                <charstatelabels id="UserDataType.273" spec="beast.evolution.datatype.UserDataType" characterName="" codeMap="0=0, 1=1, ? =0 1 " states="2" value="0, 1"/>
                                <charstatelabels id="UserDataType.274" spec="beast.evolution.datatype.UserDataType" characterName="" codeMap="0=0, 1=1, ? =0 1 " states="2" value="0, 1"/>
                                <charstatelabels id="UserDataType.275" spec="beast.evolution.datatype.UserDataType" characterName="" codeMap="0=0, 1=1, ? =0 1 " states="2" value="0, 1"/>
                                <charstatelabels id="UserDataType.276" spec="beast.evolution.datatype.UserDataType" characterName="" codeMap="0=0, 1=1, ? =0 1 " states="2" value="0, 1"/>
                                <charstatelabels id="UserDataType.277" spec="beast.evolution.datatype.UserDataType" characterName="" codeMap="0=0, 1=1, ? =0 1 " states="2" value="0, 1"/>
                                <charstatelabels id="UserDataType.278" spec="beast.evolution.datatype.UserDataType" characterName="" codeMap="0=0, 1=1, ? =0 1 " states="2" value="0, 1"/>
                                <charstatelabels id="UserDataType.279" spec="beast.evolution.datatype.UserDataType" characterName="" codeMap="0=0, 1=1, ? =0 1 " states="2" value="0, 1"/>
                                <charstatelabels id="UserDataType.280" spec="beast.evolution.datatype.UserDataType" characterName="" codeMap="0=0, 1=1, ? =0 1 " states="2" value="0, 1"/>
                                <charstatelabels id="UserDataType.281" spec="beast.evolution.datatype.UserDataType" characterName="" codeMap="0=0, 1=1, ? =0 1 " states="2" value="0, 1"/>
                                <charstatelabels id="UserDataType.282" spec="beast.evolution.datatype.UserDataType" characterName="" codeMap="0=0, 1=1, ? =0 1 " states="2" value="0, 1"/>
                                <charstatelabels id="UserDataType.283" spec="beast.evolution.datatype.UserDataType" characterName="" codeMap="0=0, 1=1, ? =0 1 " states="2" value="0, 1"/>
                                <charstatelabels id="UserDataType.284" spec="beast.evolution.datatype.UserDataType" characterName="" codeMap="0=0, 1=1, ? =0 1 " states="2" value="0, 1"/>
                                <charstatelabels id="UserDataType.285" spec="beast.evolution.datatype.UserDataType" characterName="" codeMap="0=0, 1=1, ? =0 1 " states="2" value="0, 1"/>
                                <charstatelabels id="UserDataType.286" spec="beast.evolution.datatype.UserDataType" characterName="" codeMap="0=0, 1=1, ? =0 1 " states="2" value="0, 1"/>
                                <charstatelabels id="UserDataType.287" spec="beast.evolution.datatype.UserDataType" characterName="" codeMap="0=0, 1=1, ? =0 1 " states="2" value="0, 1"/>
                                <charstatelabels id="UserDataType.288" spec="beast.evolution.datatype.UserDataType" characterName="" codeMap="0=0, 1=1, ? =0 1 " states="2" value="0, 1"/>
                                <charstatelabels id="UserDataType.289" spec="beast.evolution.datatype.UserDataType" characterName="" codeMap="0=0, 1=1, ? =0 1 " states="2" value="0, 1"/>
                                <charstatelabels id="UserDataType.290" spec="beast.evolution.datatype.UserDataType" characterName="" codeMap="0=0, 1=1, ? =0 1 " states="2" value="0, 1"/>
                                <charstatelabels id="UserDataType.291" spec="beast.evolution.datatype.UserDataType" characterName="" codeMap="0=0, 1=1, ? =0 1 " states="2" value="0, 1"/>
                                <charstatelabels id="UserDataType.292" spec="beast.evolution.datatype.UserDataType" characterName="" codeMap="0=0, 1=1, ? =0 1 " states="2" value="0, 1"/>
                                <charstatelabels id="UserDataType.293" spec="beast.evolution.datatype.UserDataType" characterName="" codeMap="0=0, 1=1, ? =0 1 " states="2" value="0, 1"/>
                                <charstatelabels id="UserDataType.294" spec="beast.evolution.datatype.UserDataType" characterName="" codeMap="0=0, 1=1, ? =0 1 " states="2" value="0, 1"/>
                                <charstatelabels id="UserDataType.295" spec="beast.evolution.datatype.UserDataType" characterName="" codeMap="0=0, 1=1, ? =0 1 " states="2" value="0, 1"/>
                                <charstatelabels id="UserDataType.296" spec="beast.evolution.datatype.UserDataType" characterName="" codeMap="0=0, 1=1, ? =0 1 " states="2" value="0, 1"/>
                                <charstatelabels id="UserDataType.297" spec="beast.evolution.datatype.UserDataType" characterName="" codeMap="0=0, 1=1, ? =0 1 " states="2" value="0, 1"/>
                                <charstatelabels id="UserDataType.298" spec="beast.evolution.datatype.UserDataType" characterName="" codeMap="0=0, 1=1, ? =0 1 " states="2" value="0, 1"/>
                                <charstatelabels id="UserDataType.299" spec="beast.evolution.datatype.UserDataType" characterName="" codeMap="0=0, 1=1, ? =0 1 " states="2" value="0, 1"/>
                                <charstatelabels id="UserDataType.300" spec="beast.evolution.datatype.UserDataType" characterName="" codeMap="0=0, 1=1, ? =0 1 " states="2" value="0, 1"/>
                                <charstatelabels id="UserDataType.301" spec="beast.evolution.datatype.UserDataType" characterName="" codeMap="0=0, 1=1, ? =0 1 " states="2" value="0, 1"/>
                                <charstatelabels id="UserDataType.302" spec="beast.evolution.datatype.UserDataType" characterName="" codeMap="0=0, 1=1, ? =0 1 " states="2" value="0, 1"/>
                                <charstatelabels id="UserDataType.303" spec="beast.evolution.datatype.UserDataType" characterName="" codeMap="0=0, 1=1, ? =0 1 " states="2" value="0, 1"/>
                                <charstatelabels id="UserDataType.304" spec="beast.evolution.datatype.UserDataType" characterName="" codeMap="0=0, 1=1, ? =0 1 " states="2" value="0, 1"/>
                                <charstatelabels id="UserDataType.305" spec="beast.evolution.datatype.UserDataType" characterName="" codeMap="0=0, 1=1, ? =0 1 " states="2" value="0, 1"/>
                                <charstatelabels id="UserDataType.306" spec="beast.evolution.datatype.UserDataType" characterName="" codeMap="0=0, 1=1, ? =0 1 " states="2" value="0, 1"/>
                                <charstatelabels id="UserDataType.307" spec="beast.evolution.datatype.UserDataType" characterName="" codeMap="0=0, 1=1, ? =0 1 " states="2" value="0, 1"/>
                                <charstatelabels id="UserDataType.308" spec="beast.evolution.datatype.UserDataType" characterName="" codeMap="0=0, 1=1, ? =0 1 " states="2" value="0, 1"/>
                                <charstatelabels id="UserDataType.309" spec="beast.evolution.datatype.UserDataType" characterName="" codeMap="0=0, 1=1, ? =0 1 " states="2" value="0, 1"/>
                                <charstatelabels id="UserDataType.310" spec="beast.evolution.datatype.UserDataType" characterName="" codeMap="0=0, 1=1, ? =0 1 " states="2" value="0, 1"/>
                                <charstatelabels id="UserDataType.311" spec="beast.evolution.datatype.UserDataType" characterName="" codeMap="0=0, 1=1, ? =0 1 " states="2" value="0, 1"/>
                                <charstatelabels id="UserDataType.312" spec="beast.evolution.datatype.UserDataType" characterName="" codeMap="0=0, 1=1, ? =0 1 " states="2" value="0, 1"/>
                                <charstatelabels id="UserDataType.313" spec="beast.evolution.datatype.UserDataType" characterName="" codeMap="0=0, 1=1, ? =0 1 " states="2" value="0, 1"/>
                                <charstatelabels id="UserDataType.314" spec="beast.evolution.datatype.UserDataType" characterName="" codeMap="0=0, 1=1, ? =0 1 " states="2" value="0, 1"/>
                                <charstatelabels id="UserDataType.315" spec="beast.evolution.datatype.UserDataType" characterName="" codeMap="0=0, 1=1, ? =0 1 " states="2" value="0, 1"/>
                                <charstatelabels id="UserDataType.316" spec="beast.evolution.datatype.UserDataType" characterName="" codeMap="0=0, 1=1, ? =0 1 " states="2" value="0, 1"/>
                                <charstatelabels id="UserDataType.317" spec="beast.evolution.datatype.UserDataType" characterName="" codeMap="0=0, 1=1, ? =0 1 " states="2" value="0, 1"/>
                                <charstatelabels id="UserDataType.318" spec="beast.evolution.datatype.UserDataType" characterName="" codeMap="0=0, 1=1, ? =0 1 " states="2" value="0, 1"/>
                                <charstatelabels id="UserDataType.319" spec="beast.evolution.datatype.UserDataType" characterName="" codeMap="0=0, 1=1, ? =0 1 " states="2" value="0, 1"/>
                                <charstatelabels id="UserDataType.320" spec="beast.evolution.datatype.UserDataType" characterName="" codeMap="0=0, 1=1, ? =0 1 " states="2" value="0, 1"/>
                                <charstatelabels id="UserDataType.321" spec="beast.evolution.datatype.UserDataType" characterName="" codeMap="0=0, 1=1, ? =0 1 " states="2" value="0, 1"/>
                                <charstatelabels id="UserDataType.322" spec="beast.evolution.datatype.UserDataType" characterName="" codeMap="0=0, 1=1, ? =0 1 " states="2" value="0, 1"/>
                                <charstatelabels id="UserDataType.323" spec="beast.evolution.datatype.UserDataType" characterName="" codeMap="0=0, 1=1, ? =0 1 " states="2" value="0, 1"/>
                                <charstatelabels id="UserDataType.324" spec="beast.evolution.datatype.UserDataType" characterName="" codeMap="0=0, 1=1, ? =0 1 " states="2" value="0, 1"/>
                                <charstatelabels id="UserDataType.325" spec="beast.evolution.datatype.UserDataType" characterName="" codeMap="0=0, 1=1, ? =0 1 " states="2" value="0, 1"/>
                                <charstatelabels id="UserDataType.326" spec="beast.evolution.datatype.UserDataType" characterName="" codeMap="0=0, 1=1, ? =0 1 " states="2" value="0, 1"/>
                                <charstatelabels id="UserDataType.327" spec="beast.evolution.datatype.UserDataType" characterName="" codeMap="0=0, 1=1, ? =0 1 " states="2" value="0, 1"/>
                                <charstatelabels id="UserDataType.328" spec="beast.evolution.datatype.UserDataType" characterName="" codeMap="0=0, 1=1, ? =0 1 " states="2" value="0, 1"/>
                                <charstatelabels id="UserDataType.329" spec="beast.evolution.datatype.UserDataType" characterName="" codeMap="0=0, 1=1, ? =0 1 " states="2" value="0, 1"/>
                                <charstatelabels id="UserDataType.330" spec="beast.evolution.datatype.UserDataType" characterName="" codeMap="0=0, 1=1, ? =0 1 " states="2" value="0, 1"/>
                                <charstatelabels id="UserDataType.331" spec="beast.evolution.datatype.UserDataType" characterName="" codeMap="0=0, 1=1, ? =0 1 " states="2" value="0, 1"/>
                                <charstatelabels id="UserDataType.332" spec="beast.evolution.datatype.UserDataType" characterName="" codeMap="0=0, 1=1, ? =0 1 " states="2" value="0, 1"/>
                                <charstatelabels id="UserDataType.333" spec="beast.evolution.datatype.UserDataType" characterName="" codeMap="0=0, 1=1, ? =0 1 " states="2" value="0, 1"/>
                                <charstatelabels id="UserDataType.334" spec="beast.evolution.datatype.UserDataType" characterName="" codeMap="0=0, 1=1, ? =0 1 " states="2" value="0, 1"/>
                                <charstatelabels id="UserDataType.335" spec="beast.evolution.datatype.UserDataType" characterName="" codeMap="0=0, 1=1, ? =0 1 " states="2" value="0, 1"/>
                                <charstatelabels id="UserDataType.336" spec="beast.evolution.datatype.UserDataType" characterName="" codeMap="0=0, 1=1, ? =0 1 " states="2" value="0, 1"/>
                                <charstatelabels id="UserDataType.337" spec="beast.evolution.datatype.UserDataType" characterName="" codeMap="0=0, 1=1, ? =0 1 " states="2" value="0, 1"/>
                                <charstatelabels id="UserDataType.338" spec="beast.evolution.datatype.UserDataType" characterName="" codeMap="0=0, 1=1, ? =0 1 " states="2" value="0, 1"/>
                                <charstatelabels id="UserDataType.339" spec="beast.evolution.datatype.UserDataType" characterName="" codeMap="0=0, 1=1, ? =0 1 " states="2" value="0, 1"/>
                                <charstatelabels id="UserDataType.340" spec="beast.evolution.datatype.UserDataType" characterName="" codeMap="0=0, 1=1, ? =0 1 " states="2" value="0, 1"/>
                                <charstatelabels id="UserDataType.341" spec="beast.evolution.datatype.UserDataType" characterName="" codeMap="0=0, 1=1, ? =0 1 " states="2" value="0, 1"/>
                                <charstatelabels id="UserDataType.342" spec="beast.evolution.datatype.UserDataType" characterName="" codeMap="0=0, 1=1, ? =0 1 " states="2" value="0, 1"/>
                                <charstatelabels id="UserDataType.343" spec="beast.evolution.datatype.UserDataType" characterName="" codeMap="0=0, 1=1, ? =0 1 " states="2" value="0, 1"/>
                                <charstatelabels id="UserDataType.344" spec="beast.evolution.datatype.UserDataType" characterName="" codeMap="0=0, 1=1, ? =0 1 " states="2" value="0, 1"/>
                                <charstatelabels id="UserDataType.345" spec="beast.evolution.datatype.UserDataType" characterName="" codeMap="0=0, 1=1, ? =0 1 " states="2" value="0, 1"/>
                                <charstatelabels id="UserDataType.346" spec="beast.evolution.datatype.UserDataType" characterName="" codeMap="0=0, 1=1, ? =0 1 " states="2" value="0, 1"/>
                                <charstatelabels id="UserDataType.347" spec="beast.evolution.datatype.UserDataType" characterName="" codeMap="0=0, 1=1, ? =0 1 " states="2" value="0, 1"/>
                                <charstatelabels id="UserDataType.348" spec="beast.evolution.datatype.UserDataType" characterName="" codeMap="0=0, 1=1, ? =0 1 " states="2" value="0, 1"/>
                                <charstatelabels id="UserDataType.349" spec="beast.evolution.datatype.UserDataType" characterName="" codeMap="0=0, 1=1, ? =0 1 " states="2" value="0, 1"/>
                                <charstatelabels id="UserDataType.350" spec="beast.evolution.datatype.UserDataType" characterName="" codeMap="0=0, 1=1, ? =0 1 " states="2" value="0, 1"/>
                                <charstatelabels id="UserDataType.351" spec="beast.evolution.datatype.UserDataType" characterName="" codeMap="0=0, 1=1, ? =0 1 " states="2" value="0, 1"/>
                                <charstatelabels id="UserDataType.352" spec="beast.evolution.datatype.UserDataType" characterName="" codeMap="0=0, 1=1, ? =0 1 " states="2" value="0, 1"/>
                                <charstatelabels id="UserDataType.353" spec="beast.evolution.datatype.UserDataType" characterName="" codeMap="0=0, 1=1, ? =0 1 " states="2" value="0, 1"/>
                                <charstatelabels id="UserDataType.354" spec="beast.evolution.datatype.UserDataType" characterName="" codeMap="0=0, 1=1, ? =0 1 " states="2" value="0, 1"/>
                                <charstatelabels id="UserDataType.355" spec="beast.evolution.datatype.UserDataType" characterName="" codeMap="0=0, 1=1, ? =0 1 " states="2" value="0, 1"/>
                                <charstatelabels id="UserDataType.356" spec="beast.evolution.datatype.UserDataType" characterName="" codeMap="0=0, 1=1, ? =0 1 " states="2" value="0, 1"/>
                                <charstatelabels id="UserDataType.357" spec="beast.evolution.datatype.UserDataType" characterName="" codeMap="0=0, 1=1, ? =0 1 " states="2" value="0, 1"/>
                                <charstatelabels id="UserDataType.358" spec="beast.evolution.datatype.UserDataType" characterName="" codeMap="0=0, 1=1, ? =0 1 " states="2" value="0, 1"/>
                                <charstatelabels id="UserDataType.359" spec="beast.evolution.datatype.UserDataType" characterName="" codeMap="0=0, 1=1, ? =0 1 " states="2" value="0, 1"/>
                                <charstatelabels id="UserDataType.360" spec="beast.evolution.datatype.UserDataType" characterName="" codeMap="0=0, 1=1, ? =0 1 " states="2" value="0, 1"/>
                                <charstatelabels id="UserDataType.361" spec="beast.evolution.datatype.UserDataType" characterName="" codeMap="0=0, 1=1, ? =0 1 " states="2" value="0, 1"/>
                                <charstatelabels id="UserDataType.362" spec="beast.evolution.datatype.UserDataType" characterName="" codeMap="0=0, 1=1, ? =0 1 " states="2" value="0, 1"/>
                                <charstatelabels id="UserDataType.363" spec="beast.evolution.datatype.UserDataType" characterName="" codeMap="0=0, 1=1, ? =0 1 " states="2" value="0, 1"/>
                                <charstatelabels id="UserDataType.364" spec="beast.evolution.datatype.UserDataType" characterName="" codeMap="0=0, 1=1, ? =0 1 " states="2" value="0, 1"/>
                                <charstatelabels id="UserDataType.365" spec="beast.evolution.datatype.UserDataType" characterName="" codeMap="0=0, 1=1, ? =0 1 " states="2" value="0, 1"/>
                                <charstatelabels id="UserDataType.366" spec="beast.evolution.datatype.UserDataType" characterName="" codeMap="0=0, 1=1, ? =0 1 " states="2" value="0, 1"/>
                                <charstatelabels id="UserDataType.367" spec="beast.evolution.datatype.UserDataType" characterName="" codeMap="0=0, 1=1, ? =0 1 " states="2" value="0, 1"/>
                                <charstatelabels id="UserDataType.368" spec="beast.evolution.datatype.UserDataType" characterName="" codeMap="0=0, 1=1, ? =0 1 " states="2" value="0, 1"/>
                                <charstatelabels id="UserDataType.369" spec="beast.evolution.datatype.UserDataType" characterName="" codeMap="0=0, 1=1, ? =0 1 " states="2" value="0, 1"/>
                                <charstatelabels id="UserDataType.370" spec="beast.evolution.datatype.UserDataType" characterName="" codeMap="0=0, 1=1, ? =0 1 " states="2" value="0, 1"/>
                                <charstatelabels id="UserDataType.371" spec="beast.evolution.datatype.UserDataType" characterName="" codeMap="0=0, 1=1, ? =0 1 " states="2" value="0, 1"/>
                                <charstatelabels id="UserDataType.372" spec="beast.evolution.datatype.UserDataType" characterName="" codeMap="0=0, 1=1, ? =0 1 " states="2" value="0, 1"/>
                                <charstatelabels id="UserDataType.373" spec="beast.evolution.datatype.UserDataType" characterName="" codeMap="0=0, 1=1, ? =0 1 " states="2" value="0, 1"/>
                                <charstatelabels id="UserDataType.374" spec="beast.evolution.datatype.UserDataType" characterName="" codeMap="0=0, 1=1, ? =0 1 " states="2" value="0, 1"/>
                                <charstatelabels id="UserDataType.375" spec="beast.evolution.datatype.UserDataType" characterName="" codeMap="0=0, 1=1, ? =0 1 " states="2" value="0, 1"/>
                                <charstatelabels id="UserDataType.376" spec="beast.evolution.datatype.UserDataType" characterName="" codeMap="0=0, 1=1, ? =0 1 " states="2" value="0, 1"/>
                                <charstatelabels id="UserDataType.377" spec="beast.evolution.datatype.UserDataType" characterName="" codeMap="0=0, 1=1, ? =0 1 " states="2" value="0, 1"/>
                                <charstatelabels id="UserDataType.378" spec="beast.evolution.datatype.UserDataType" characterName="" codeMap="0=0, 1=1, ? =0 1 " states="2" value="0, 1"/>
                                <charstatelabels id="UserDataType.379" spec="beast.evolution.datatype.UserDataType" characterName="" codeMap="0=0, 1=1, ? =0 1 " states="2" value="0, 1"/>
                                <charstatelabels id="UserDataType.380" spec="beast.evolution.datatype.UserDataType" characterName="" codeMap="0=0, 1=1, ? =0 1 " states="2" value="0, 1"/>
                                <charstatelabels id="UserDataType.381" spec="beast.evolution.datatype.UserDataType" characterName="" codeMap="0=0, 1=1, ? =0 1 " states="2" value="0, 1"/>
                                <charstatelabels id="UserDataType.382" spec="beast.evolution.datatype.UserDataType" characterName="" codeMap="0=0, 1=1, ? =0 1 " states="2" value="0, 1"/>
                                <charstatelabels id="UserDataType.383" spec="beast.evolution.datatype.UserDataType" characterName="" codeMap="0=0, 1=1, ? =0 1 " states="2" value="0, 1"/>
                                <charstatelabels id="UserDataType.384" spec="beast.evolution.datatype.UserDataType" characterName="" codeMap="0=0, 1=1, ? =0 1 " states="2" value="0, 1"/>
                                <charstatelabels id="UserDataType.385" spec="beast.evolution.datatype.UserDataType" characterName="" codeMap="0=0, 1=1, ? =0 1 " states="2" value="0, 1"/>
                                <charstatelabels id="UserDataType.386" spec="beast.evolution.datatype.UserDataType" characterName="" codeMap="0=0, 1=1, ? =0 1 " states="2" value="0, 1"/>
                                <charstatelabels id="UserDataType.387" spec="beast.evolution.datatype.UserDataType" characterName="" codeMap="0=0, 1=1, ? =0 1 " states="2" value="0, 1"/>
                                <charstatelabels id="UserDataType.388" spec="beast.evolution.datatype.UserDataType" characterName="" codeMap="0=0, 1=1, ? =0 1 " states="2" value="0, 1"/>
                                <charstatelabels id="UserDataType.389" spec="beast.evolution.datatype.UserDataType" characterName="" codeMap="0=0, 1=1, ? =0 1 " states="2" value="0, 1"/>
                                <charstatelabels id="UserDataType.390" spec="beast.evolution.datatype.UserDataType" characterName="" codeMap="0=0, 1=1, ? =0 1 " states="2" value="0, 1"/>
                                <charstatelabels id="UserDataType.391" spec="beast.evolution.datatype.UserDataType" characterName="" codeMap="0=0, 1=1, ? =0 1 " states="2" value="0, 1"/>
                                <charstatelabels id="UserDataType.392" spec="beast.evolution.datatype.UserDataType" characterName="" codeMap="0=0, 1=1, ? =0 1 " states="2" value="0, 1"/>
                                <charstatelabels id="UserDataType.393" spec="beast.evolution.datatype.UserDataType" characterName="" codeMap="0=0, 1=1, ? =0 1 " states="2" value="0, 1"/>
                                <charstatelabels id="UserDataType.394" spec="beast.evolution.datatype.UserDataType" characterName="" codeMap="0=0, 1=1, ? =0 1 " states="2" value="0, 1"/>
                                <charstatelabels id="UserDataType.395" spec="beast.evolution.datatype.UserDataType" characterName="" codeMap="0=0, 1=1, ? =0 1 " states="2" value="0, 1"/>
                                <charstatelabels id="UserDataType.396" spec="beast.evolution.datatype.UserDataType" characterName="" codeMap="0=0, 1=1, ? =0 1 " states="2" value="0, 1"/>
                                <charstatelabels id="UserDataType.397" spec="beast.evolution.datatype.UserDataType" characterName="" codeMap="0=0, 1=1, ? =0 1 " states="2" value="0, 1"/>
                                <charstatelabels id="UserDataType.398" spec="beast.evolution.datatype.UserDataType" characterName="" codeMap="0=0, 1=1, ? =0 1 " states="2" value="0, 1"/>
                                <charstatelabels id="UserDataType.399" spec="beast.evolution.datatype.UserDataType" characterName="" codeMap="0=0, 1=1, ? =0 1 " states="2" value="0, 1"/>
                                <charstatelabels id="UserDataType.400" spec="beast.evolution.datatype.UserDataType" characterName="" codeMap="0=0, 1=1, ? =0 1 " states="2" value="0, 1"/>
                                <charstatelabels id="UserDataType.401" spec="beast.evolution.datatype.UserDataType" characterName="" codeMap="0=0, 1=1, ? =0 1 " states="2" value="0, 1"/>
                                <charstatelabels id="UserDataType.402" spec="beast.evolution.datatype.UserDataType" characterName="" codeMap="0=0, 1=1, ? =0 1 " states="2" value="0, 1"/>
                                <charstatelabels id="UserDataType.403" spec="beast.evolution.datatype.UserDataType" characterName="" codeMap="0=0, 1=1, ? =0 1 " states="2" value="0, 1"/>
                                <charstatelabels id="UserDataType.404" spec="beast.evolution.datatype.UserDataType" characterName="" codeMap="0=0, 1=1, ? =0 1 " states="2" value="0, 1"/>
                                <charstatelabels id="UserDataType.405" spec="beast.evolution.datatype.UserDataType" characterName="" codeMap="0=0, 1=1, ? =0 1 " states="2" value="0, 1"/>
                                <charstatelabels id="UserDataType.406" spec="beast.evolution.datatype.UserDataType" characterName="" codeMap="0=0, 1=1, ? =0 1 " states="2" value="0, 1"/>
                                <charstatelabels id="UserDataType.407" spec="beast.evolution.datatype.UserDataType" characterName="" codeMap="0=0, 1=1, ? =0 1 " states="2" value="0, 1"/>
                                <charstatelabels id="UserDataType.408" spec="beast.evolution.datatype.UserDataType" characterName="" codeMap="0=0, 1=1, ? =0 1 " states="2" value="0, 1"/>
                                <charstatelabels id="UserDataType.409" spec="beast.evolution.datatype.UserDataType" characterName="" codeMap="0=0, 1=1, ? =0 1 " states="2" value="0, 1"/>
                                <charstatelabels id="UserDataType.410" spec="beast.evolution.datatype.UserDataType" characterName="" codeMap="0=0, 1=1, ? =0 1 " states="2" value="0, 1"/>
                                <charstatelabels id="UserDataType.411" spec="beast.evolution.datatype.UserDataType" characterName="" codeMap="0=0, 1=1, ? =0 1 " states="2" value="0, 1"/>
                                <charstatelabels id="UserDataType.412" spec="beast.evolution.datatype.UserDataType" characterName="" codeMap="0=0, 1=1, ? =0 1 " states="2" value="0, 1"/>
                                <charstatelabels id="UserDataType.413" spec="beast.evolution.datatype.UserDataType" characterName="" codeMap="0=0, 1=1, ? =0 1 " states="2" value="0, 1"/>
                                <charstatelabels id="UserDataType.414" spec="beast.evolution.datatype.UserDataType" characterName="" codeMap="0=0, 1=1, ? =0 1 " states="2" value="0, 1"/>
                                <charstatelabels id="UserDataType.415" spec="beast.evolution.datatype.UserDataType" characterName="" codeMap="0=0, 1=1, ? =0 1 " states="2" value="0, 1"/>
                                <charstatelabels id="UserDataType.416" spec="beast.evolution.datatype.UserDataType" characterName="" codeMap="0=0, 1=1, ? =0 1 " states="2" value="0, 1"/>
                                <charstatelabels id="UserDataType.417" spec="beast.evolution.datatype.UserDataType" characterName="" codeMap="0=0, 1=1, ? =0 1 " states="2" value="0, 1"/>
                                <charstatelabels id="UserDataType.418" spec="beast.evolution.datatype.UserDataType" characterName="" codeMap="0=0, 1=1, ? =0 1 " states="2" value="0, 1"/>
                                <charstatelabels id="UserDataType.419" spec="beast.evolution.datatype.UserDataType" characterName="" codeMap="0=0, 1=1, ? =0 1 " states="2" value="0, 1"/>
                                <charstatelabels id="UserDataType.420" spec="beast.evolution.datatype.UserDataType" characterName="" codeMap="0=0, 1=1, ? =0 1 " states="2" value="0, 1"/>
                                <charstatelabels id="UserDataType.421" spec="beast.evolution.datatype.UserDataType" characterName="" codeMap="0=0, 1=1, ? =0 1 " states="2" value="0, 1"/>
                                <charstatelabels id="UserDataType.422" spec="beast.evolution.datatype.UserDataType" characterName="" codeMap="0=0, 1=1, ? =0 1 " states="2" value="0, 1"/>
                                <charstatelabels id="UserDataType.423" spec="beast.evolution.datatype.UserDataType" characterName="" codeMap="0=0, 1=1, ? =0 1 " states="2" value="0, 1"/>
                                <charstatelabels id="UserDataType.424" spec="beast.evolution.datatype.UserDataType" characterName="" codeMap="0=0, 1=1, ? =0 1 " states="2" value="0, 1"/>
                                <charstatelabels id="UserDataType.425" spec="beast.evolution.datatype.UserDataType" characterName="" codeMap="0=0, 1=1, ? =0 1 " states="2" value="0, 1"/>
                                <charstatelabels id="UserDataType.426" spec="beast.evolution.datatype.UserDataType" characterName="" codeMap="0=0, 1=1, ? =0 1 " states="2" value="0, 1"/>
                                <charstatelabels id="UserDataType.427" spec="beast.evolution.datatype.UserDataType" characterName="" codeMap="0=0, 1=1, ? =0 1 " states="2" value="0, 1"/>
                                <charstatelabels id="UserDataType.428" spec="beast.evolution.datatype.UserDataType" characterName="" codeMap="0=0, 1=1, ? =0 1 " states="2" value="0, 1"/>
                                <charstatelabels id="UserDataType.429" spec="beast.evolution.datatype.UserDataType" characterName="" codeMap="0=0, 1=1, ? =0 1 " states="2" value="0, 1"/>
                                <charstatelabels id="UserDataType.430" spec="beast.evolution.datatype.UserDataType" characterName="" codeMap="0=0, 1=1, ? =0 1 " states="2" value="0, 1"/>
                                <charstatelabels id="UserDataType.431" spec="beast.evolution.datatype.UserDataType" characterName="" codeMap="0=0, 1=1, ? =0 1 " states="2" value="0, 1"/>
                                <charstatelabels id="UserDataType.432" spec="beast.evolution.datatype.UserDataType" characterName="" codeMap="0=0, 1=1, ? =0 1 " states="2" value="0, 1"/>
                                <charstatelabels id="UserDataType.433" spec="beast.evolution.datatype.UserDataType" characterName="" codeMap="0=0, 1=1, ? =0 1 " states="2" value="0, 1"/>
                                <charstatelabels id="UserDataType.434" spec="beast.evolution.datatype.UserDataType" characterName="" codeMap="0=0, 1=1, ? =0 1 " states="2" value="0, 1"/>
                                <charstatelabels id="UserDataType.435" spec="beast.evolution.datatype.UserDataType" characterName="" codeMap="0=0, 1=1, ? =0 1 " states="2" value="0, 1"/>
                                <charstatelabels id="UserDataType.436" spec="beast.evolution.datatype.UserDataType" characterName="" codeMap="0=0, 1=1, ? =0 1 " states="2" value="0, 1"/>
                                <charstatelabels id="UserDataType.437" spec="beast.evolution.datatype.UserDataType" characterName="" codeMap="0=0, 1=1, ? =0 1 " states="2" value="0, 1"/>
                                <charstatelabels id="UserDataType.438" spec="beast.evolution.datatype.UserDataType" characterName="" codeMap="0=0, 1=1, ? =0 1 " states="2" value="0, 1"/>
                                <charstatelabels id="UserDataType.439" spec="beast.evolution.datatype.UserDataType" characterName="" codeMap="0=0, 1=1, ? =0 1 " states="2" value="0, 1"/>
                                <charstatelabels id="UserDataType.440" spec="beast.evolution.datatype.UserDataType" characterName="" codeMap="0=0, 1=1, ? =0 1 " states="2" value="0, 1"/>
                                <charstatelabels id="UserDataType.441" spec="beast.evolution.datatype.UserDataType" characterName="" codeMap="0=0, 1=1, ? =0 1 " states="2" value="0, 1"/>
                                <charstatelabels id="UserDataType.442" spec="beast.evolution.datatype.UserDataType" characterName="" codeMap="0=0, 1=1, ? =0 1 " states="2" value="0, 1"/>
                                <charstatelabels id="UserDataType.443" spec="beast.evolution.datatype.UserDataType" characterName="" codeMap="0=0, 1=1, ? =0 1 " states="2" value="0, 1"/>
                                <charstatelabels id="UserDataType.444" spec="beast.evolution.datatype.UserDataType" characterName="" codeMap="0=0, 1=1, ? =0 1 " states="2" value="0, 1"/>
                                <charstatelabels id="UserDataType.445" spec="beast.evolution.datatype.UserDataType" characterName="" codeMap="0=0, 1=1, ? =0 1 " states="2" value="0, 1"/>
                                <charstatelabels id="UserDataType.446" spec="beast.evolution.datatype.UserDataType" characterName="" codeMap="0=0, 1=1, ? =0 1 " states="2" value="0, 1"/>
                                <charstatelabels id="UserDataType.447" spec="beast.evolution.datatype.UserDataType" characterName="" codeMap="0=0, 1=1, ? =0 1 " states="2" value="0, 1"/>
                                <charstatelabels id="UserDataType.448" spec="beast.evolution.datatype.UserDataType" characterName="" codeMap="0=0, 1=1, ? =0 1 " states="2" value="0, 1"/>
                                <charstatelabels id="UserDataType.449" spec="beast.evolution.datatype.UserDataType" characterName="" codeMap="0=0, 1=1, ? =0 1 " states="2" value="0, 1"/>
                                <charstatelabels id="UserDataType.450" spec="beast.evolution.datatype.UserDataType" characterName="" codeMap="0=0, 1=1, ? =0 1 " states="2" value="0, 1"/>
                                <charstatelabels id="UserDataType.451" spec="beast.evolution.datatype.UserDataType" characterName="" codeMap="0=0, 1=1, ? =0 1 " states="2" value="0, 1"/>
                                <charstatelabels id="UserDataType.452" spec="beast.evolution.datatype.UserDataType" characterName="" codeMap="0=0, 1=1, ? =0 1 " states="2" value="0, 1"/>
                                <charstatelabels id="UserDataType.453" spec="beast.evolution.datatype.UserDataType" characterName="" codeMap="0=0, 1=1, ? =0 1 " states="2" value="0, 1"/>
                                <charstatelabels id="UserDataType.454" spec="beast.evolution.datatype.UserDataType" characterName="" codeMap="0=0, 1=1, ? =0 1 " states="2" value="0, 1"/>
                                <charstatelabels id="UserDataType.455" spec="beast.evolution.datatype.UserDataType" characterName="" codeMap="0=0, 1=1, ? =0 1 " states="2" value="0, 1"/>
                                <charstatelabels id="UserDataType.456" spec="beast.evolution.datatype.UserDataType" characterName="" codeMap="0=0, 1=1, ? =0 1 " states="2" value="0, 1"/>
                                <charstatelabels id="UserDataType.457" spec="beast.evolution.datatype.UserDataType" characterName="" codeMap="0=0, 1=1, ? =0 1 " states="2" value="0, 1"/>
                                <charstatelabels id="UserDataType.458" spec="beast.evolution.datatype.UserDataType" characterName="" codeMap="0=0, 1=1, ? =0 1 " states="2" value="0, 1"/>
                                <charstatelabels id="UserDataType.459" spec="beast.evolution.datatype.UserDataType" characterName="" codeMap="0=0, 1=1, ? =0 1 " states="2" value="0, 1"/>
                                <charstatelabels id="UserDataType.460" spec="beast.evolution.datatype.UserDataType" characterName="" codeMap="0=0, 1=1, ? =0 1 " states="2" value="0, 1"/>
                                <charstatelabels id="UserDataType.461" spec="beast.evolution.datatype.UserDataType" characterName="" codeMap="0=0, 1=1, ? =0 1 " states="2" value="0, 1"/>
                                <charstatelabels id="UserDataType.462" spec="beast.evolution.datatype.UserDataType" characterName="" codeMap="0=0, 1=1, ? =0 1 " states="2" value="0, 1"/>
                                <charstatelabels id="UserDataType.463" spec="beast.evolution.datatype.UserDataType" characterName="" codeMap="0=0, 1=1, ? =0 1 " states="2" value="0, 1"/>
                                <charstatelabels id="UserDataType.464" spec="beast.evolution.datatype.UserDataType" characterName="" codeMap="0=0, 1=1, ? =0 1 " states="2" value="0, 1"/>
                                <charstatelabels id="UserDataType.465" spec="beast.evolution.datatype.UserDataType" characterName="" codeMap="0=0, 1=1, ? =0 1 " states="2" value="0, 1"/>
                                <charstatelabels id="UserDataType.466" spec="beast.evolution.datatype.UserDataType" characterName="" codeMap="0=0, 1=1, ? =0 1 " states="2" value="0, 1"/>
                                <charstatelabels id="UserDataType.467" spec="beast.evolution.datatype.UserDataType" characterName="" codeMap="0=0, 1=1, ? =0 1 " states="2" value="0, 1"/>
                                <charstatelabels id="UserDataType.468" spec="beast.evolution.datatype.UserDataType" characterName="" codeMap="0=0, 1=1, ? =0 1 " states="2" value="0, 1"/>
                                <charstatelabels id="UserDataType.469" spec="beast.evolution.datatype.UserDataType" characterName="" codeMap="0=0, 1=1, ? =0 1 " states="2" value="0, 1"/>
                                <charstatelabels id="UserDataType.470" spec="beast.evolution.datatype.UserDataType" characterName="" codeMap="0=0, 1=1, ? =0 1 " states="2" value="0, 1"/>
                                <charstatelabels id="UserDataType.471" spec="beast.evolution.datatype.UserDataType" characterName="" codeMap="0=0, 1=1, ? =0 1 " states="2" value="0, 1"/>
                                <charstatelabels id="UserDataType.472" spec="beast.evolution.datatype.UserDataType" characterName="" codeMap="0=0, 1=1, ? =0 1 " states="2" value="0, 1"/>
                                <charstatelabels id="UserDataType.473" spec="beast.evolution.datatype.UserDataType" characterName="" codeMap="0=0, 1=1, ? =0 1 " states="2" value="0, 1"/>
                                <charstatelabels id="UserDataType.474" spec="beast.evolution.datatype.UserDataType" characterName="" codeMap="0=0, 1=1, ? =0 1 " states="2" value="0, 1"/>
                                <charstatelabels id="UserDataType.475" spec="beast.evolution.datatype.UserDataType" characterName="" codeMap="0=0, 1=1, ? =0 1 " states="2" value="0, 1"/>
                                <charstatelabels id="UserDataType.476" spec="beast.evolution.datatype.UserDataType" characterName="" codeMap="0=0, 1=1, ? =0 1 " states="2" value="0, 1"/>
                                <charstatelabels id="UserDataType.477" spec="beast.evolution.datatype.UserDataType" characterName="" codeMap="0=0, 1=1, ? =0 1 " states="2" value="0, 1"/>
                                <charstatelabels id="UserDataType.478" spec="beast.evolution.datatype.UserDataType" characterName="" codeMap="0=0, 1=1, ? =0 1 " states="2" value="0, 1"/>
                                <charstatelabels id="UserDataType.479" spec="beast.evolution.datatype.UserDataType" characterName="" codeMap="0=0, 1=1, ? =0 1 " states="2" value="0, 1"/>
                                <charstatelabels id="UserDataType.480" spec="beast.evolution.datatype.UserDataType" characterName="" codeMap="0=0, 1=1, ? =0 1 " states="2" value="0, 1"/>
                                <charstatelabels id="UserDataType.481" spec="beast.evolution.datatype.UserDataType" characterName="" codeMap="0=0, 1=1, ? =0 1 " states="2" value="0, 1"/>
                                <charstatelabels id="UserDataType.482" spec="beast.evolution.datatype.UserDataType" characterName="" codeMap="0=0, 1=1, ? =0 1 " states="2" value="0, 1"/>
                                <charstatelabels id="UserDataType.483" spec="beast.evolution.datatype.UserDataType" characterName="" codeMap="0=0, 1=1, ? =0 1 " states="2" value="0, 1"/>
                                <charstatelabels id="UserDataType.484" spec="beast.evolution.datatype.UserDataType" characterName="" codeMap="0=0, 1=1, ? =0 1 " states="2" value="0, 1"/>
                                <charstatelabels id="UserDataType.485" spec="beast.evolution.datatype.UserDataType" characterName="" codeMap="0=0, 1=1, ? =0 1 " states="2" value="0, 1"/>
                                <charstatelabels id="UserDataType.486" spec="beast.evolution.datatype.UserDataType" characterName="" codeMap="0=0, 1=1, ? =0 1 " states="2" value="0, 1"/>
                                <charstatelabels id="UserDataType.487" spec="beast.evolution.datatype.UserDataType" characterName="" codeMap="0=0, 1=1, ? =0 1 " states="2" value="0, 1"/>
                                <charstatelabels id="UserDataType.488" spec="beast.evolution.datatype.UserDataType" characterName="" codeMap="0=0, 1=1, ? =0 1 " states="2" value="0, 1"/>
                                <charstatelabels id="UserDataType.489" spec="beast.evolution.datatype.UserDataType" characterName="" codeMap="0=0, 1=1, ? =0 1 " states="2" value="0, 1"/>
                                <charstatelabels id="UserDataType.490" spec="beast.evolution.datatype.UserDataType" characterName="" codeMap="0=0, 1=1, ? =0 1 " states="2" value="0, 1"/>
                                <charstatelabels id="UserDataType.491" spec="beast.evolution.datatype.UserDataType" characterName="" codeMap="0=0, 1=1, ? =0 1 " states="2" value="0, 1"/>
                                <charstatelabels id="UserDataType.492" spec="beast.evolution.datatype.UserDataType" characterName="" codeMap="0=0, 1=1, ? =0 1 " states="2" value="0, 1"/>
                                <charstatelabels id="UserDataType.493" spec="beast.evolution.datatype.UserDataType" characterName="" codeMap="0=0, 1=1, ? =0 1 " states="2" value="0, 1"/>
                                <charstatelabels id="UserDataType.494" spec="beast.evolution.datatype.UserDataType" characterName="" codeMap="0=0, 1=1, ? =0 1 " states="2" value="0, 1"/>
                                <charstatelabels id="UserDataType.495" spec="beast.evolution.datatype.UserDataType" characterName="" codeMap="0=0, 1=1, ? =0 1 " states="2" value="0, 1"/>
                                <charstatelabels id="UserDataType.496" spec="beast.evolution.datatype.UserDataType" characterName="" codeMap="0=0, 1=1, ? =0 1 " states="2" value="0, 1"/>
                                <charstatelabels id="UserDataType.497" spec="beast.evolution.datatype.UserDataType" characterName="" codeMap="0=0, 1=1, ? =0 1 " states="2" value="0, 1"/>
                                <charstatelabels id="UserDataType.498" spec="beast.evolution.datatype.UserDataType" characterName="" codeMap="0=0, 1=1, ? =0 1 " states="2" value="0, 1"/>
                                <charstatelabels id="UserDataType.499" spec="beast.evolution.datatype.UserDataType" characterName="" codeMap="0=0, 1=1, ? =0 1 " states="2" value="0, 1"/>
                                <charstatelabels id="UserDataType.500" spec="beast.evolution.datatype.UserDataType" characterName="" codeMap="0=0, 1=1, ? =0 1 " states="2" value="0, 1"/>
                                <charstatelabels id="UserDataType.501" spec="beast.evolution.datatype.UserDataType" characterName="" codeMap="0=0, 1=1, ? =0 1 " states="2" value="0, 1"/>
                                <charstatelabels id="UserDataType.502" spec="beast.evolution.datatype.UserDataType" characterName="" codeMap="0=0, 1=1, ? =0 1 " states="2" value="0, 1"/>
                                <charstatelabels id="UserDataType.503" spec="beast.evolution.datatype.UserDataType" characterName="" codeMap="0=0, 1=1, ? =0 1 " states="2" value="0, 1"/>
                                <charstatelabels id="UserDataType.504" spec="beast.evolution.datatype.UserDataType" characterName="" codeMap="0=0, 1=1, ? =0 1 " states="2" value="0, 1"/>
                                <charstatelabels id="UserDataType.505" spec="beast.evolution.datatype.UserDataType" characterName="" codeMap="0=0, 1=1, ? =0 1 " states="2" value="0, 1"/>
                                <charstatelabels id="UserDataType.506" spec="beast.evolution.datatype.UserDataType" characterName="" codeMap="0=0, 1=1, ? =0 1 " states="2" value="0, 1"/>
                                <charstatelabels id="UserDataType.507" spec="beast.evolution.datatype.UserDataType" characterName="" codeMap="0=0, 1=1, ? =0 1 " states="2" value="0, 1"/>
                                <charstatelabels id="UserDataType.508" spec="beast.evolution.datatype.UserDataType" characterName="" codeMap="0=0, 1=1, ? =0 1 " states="2" value="0, 1"/>
                                <charstatelabels id="UserDataType.509" spec="beast.evolution.datatype.UserDataType" characterName="" codeMap="0=0, 1=1, ? =0 1 " states="2" value="0, 1"/>
                                <charstatelabels id="UserDataType.510" spec="beast.evolution.datatype.UserDataType" characterName="" codeMap="0=0, 1=1, ? =0 1 " states="2" value="0, 1"/>
                                <charstatelabels id="UserDataType.511" spec="beast.evolution.datatype.UserDataType" characterName="" codeMap="0=0, 1=1, ? =0 1 " states="2" value="0, 1"/>
                                <charstatelabels id="UserDataType.512" spec="beast.evolution.datatype.UserDataType" characterName="" codeMap="0=0, 1=1, ? =0 1 " states="2" value="0, 1"/>
                                <charstatelabels id="UserDataType.513" spec="beast.evolution.datatype.UserDataType" characterName="" codeMap="0=0, 1=1, ? =0 1 " states="2" value="0, 1"/>
                                <charstatelabels id="UserDataType.514" spec="beast.evolution.datatype.UserDataType" characterName="" codeMap="0=0, 1=1, ? =0 1 " states="2" value="0, 1"/>
                                <charstatelabels id="UserDataType.515" spec="beast.evolution.datatype.UserDataType" characterName="" codeMap="0=0, 1=1, ? =0 1 " states="2" value="0, 1"/>
                                <charstatelabels id="UserDataType.516" spec="beast.evolution.datatype.UserDataType" characterName="" codeMap="0=0, 1=1, ? =0 1 " states="2" value="0, 1"/>
                                <charstatelabels id="UserDataType.517" spec="beast.evolution.datatype.UserDataType" characterName="" codeMap="0=0, 1=1, ? =0 1 " states="2" value="0, 1"/>
                                <charstatelabels id="UserDataType.518" spec="beast.evolution.datatype.UserDataType" characterName="" codeMap="0=0, 1=1, ? =0 1 " states="2" value="0, 1"/>
                                <charstatelabels id="UserDataType.519" spec="beast.evolution.datatype.UserDataType" characterName="" codeMap="0=0, 1=1, ? =0 1 " states="2" value="0, 1"/>
                                <charstatelabels id="UserDataType.520" spec="beast.evolution.datatype.UserDataType" characterName="" codeMap="0=0, 1=1, ? =0 1 " states="2" value="0, 1"/>
                                <charstatelabels id="UserDataType.521" spec="beast.evolution.datatype.UserDataType" characterName="" codeMap="0=0, 1=1, ? =0 1 " states="2" value="0, 1"/>
                                <charstatelabels id="UserDataType.522" spec="beast.evolution.datatype.UserDataType" characterName="" codeMap="0=0, 1=1, ? =0 1 " states="2" value="0, 1"/>
                                <charstatelabels id="UserDataType.523" spec="beast.evolution.datatype.UserDataType" characterName="" codeMap="0=0, 1=1, ? =0 1 " states="2" value="0, 1"/>
                                <charstatelabels id="UserDataType.524" spec="beast.evolution.datatype.UserDataType" characterName="" codeMap="0=0, 1=1, ? =0 1 " states="2" value="0, 1"/>
                                <charstatelabels id="UserDataType.525" spec="beast.evolution.datatype.UserDataType" characterName="" codeMap="0=0, 1=1, ? =0 1 " states="2" value="0, 1"/>
                                <charstatelabels id="UserDataType.526" spec="beast.evolution.datatype.UserDataType" characterName="" codeMap="0=0, 1=1, ? =0 1 " states="2" value="0, 1"/>
                                <charstatelabels id="UserDataType.527" spec="beast.evolution.datatype.UserDataType" characterName="" codeMap="0=0, 1=1, ? =0 1 " states="2" value="0, 1"/>
                                <charstatelabels id="UserDataType.528" spec="beast.evolution.datatype.UserDataType" characterName="" codeMap="0=0, 1=1, ? =0 1 " states="2" value="0, 1"/>
                                <charstatelabels id="UserDataType.529" spec="beast.evolution.datatype.UserDataType" characterName="" codeMap="0=0, 1=1, ? =0 1 " states="2" value="0, 1"/>
                                <charstatelabels id="UserDataType.530" spec="beast.evolution.datatype.UserDataType" characterName="" codeMap="0=0, 1=1, ? =0 1 " states="2" value="0, 1"/>
                                <charstatelabels id="UserDataType.531" spec="beast.evolution.datatype.UserDataType" characterName="" codeMap="0=0, 1=1, ? =0 1 " states="2" value="0, 1"/>
                                <charstatelabels id="UserDataType.532" spec="beast.evolution.datatype.UserDataType" characterName="" codeMap="0=0, 1=1, ? =0 1 " states="2" value="0, 1"/>
                                <charstatelabels id="UserDataType.533" spec="beast.evolution.datatype.UserDataType" characterName="" codeMap="0=0, 1=1, ? =0 1 " states="2" value="0, 1"/>
                                <charstatelabels id="UserDataType.534" spec="beast.evolution.datatype.UserDataType" characterName="" codeMap="0=0, 1=1, ? =0 1 " states="2" value="0, 1"/>
                                <charstatelabels id="UserDataType.535" spec="beast.evolution.datatype.UserDataType" characterName="" codeMap="0=0, 1=1, ? =0 1 " states="2" value="0, 1"/>
                                <charstatelabels id="UserDataType.536" spec="beast.evolution.datatype.UserDataType" characterName="" codeMap="0=0, 1=1, ? =0 1 " states="2" value="0, 1"/>
                                <charstatelabels id="UserDataType.537" spec="beast.evolution.datatype.UserDataType" characterName="" codeMap="0=0, 1=1, ? =0 1 " states="2" value="0, 1"/>
                                <charstatelabels id="UserDataType.538" spec="beast.evolution.datatype.UserDataType" characterName="" codeMap="0=0, 1=1, ? =0 1 " states="2" value="0, 1"/>
                                <charstatelabels id="UserDataType.539" spec="beast.evolution.datatype.UserDataType" characterName="" codeMap="0=0, 1=1, ? =0 1 " states="2" value="0, 1"/>
                                <charstatelabels id="UserDataType.540" spec="beast.evolution.datatype.UserDataType" characterName="" codeMap="0=0, 1=1, ? =0 1 " states="2" value="0, 1"/>
                                <charstatelabels id="UserDataType.541" spec="beast.evolution.datatype.UserDataType" characterName="" codeMap="0=0, 1=1, ? =0 1 " states="2" value="0, 1"/>
                                <charstatelabels id="UserDataType.542" spec="beast.evolution.datatype.UserDataType" characterName="" codeMap="0=0, 1=1, ? =0 1 " states="2" value="0, 1"/>
                                <charstatelabels id="UserDataType.543" spec="beast.evolution.datatype.UserDataType" characterName="" codeMap="0=0, 1=1, ? =0 1 " states="2" value="0, 1"/>
                                <charstatelabels id="UserDataType.544" spec="beast.evolution.datatype.UserDataType" characterName="" codeMap="0=0, 1=1, ? =0 1 " states="2" value="0, 1"/>
                                <charstatelabels id="UserDataType.545" spec="beast.evolution.datatype.UserDataType" characterName="" codeMap="0=0, 1=1, ? =0 1 " states="2" value="0, 1"/>
                                <charstatelabels id="UserDataType.546" spec="beast.evolution.datatype.UserDataType" characterName="" codeMap="0=0, 1=1, ? =0 1 " states="2" value="0, 1"/>
                                <charstatelabels id="UserDataType.547" spec="beast.evolution.datatype.UserDataType" characterName="" codeMap="0=0, 1=1, ? =0 1 " states="2" value="0, 1"/>
                                <charstatelabels id="UserDataType.548" spec="beast.evolution.datatype.UserDataType" characterName="" codeMap="0=0, 1=1, ? =0 1 " states="2" value="0, 1"/>
                                <charstatelabels id="UserDataType.549" spec="beast.evolution.datatype.UserDataType" characterName="" codeMap="0=0, 1=1, ? =0 1 " states="2" value="0, 1"/>
                                <charstatelabels id="UserDataType.550" spec="beast.evolution.datatype.UserDataType" characterName="" codeMap="0=0, 1=1, ? =0 1 " states="2" value="0, 1"/>
                                <charstatelabels id="UserDataType.551" spec="beast.evolution.datatype.UserDataType" characterName="" codeMap="0=0, 1=1, ? =0 1 " states="2" value="0, 1"/>
                                <charstatelabels id="UserDataType.552" spec="beast.evolution.datatype.UserDataType" characterName="" codeMap="0=0, 1=1, ? =0 1 " states="2" value="0, 1"/>
                                <charstatelabels id="UserDataType.553" spec="beast.evolution.datatype.UserDataType" characterName="" codeMap="0=0, 1=1, ? =0 1 " states="2" value="0, 1"/>
                                <charstatelabels id="UserDataType.554" spec="beast.evolution.datatype.UserDataType" characterName="" codeMap="0=0, 1=1, ? =0 1 " states="2" value="0, 1"/>
                                <charstatelabels id="UserDataType.555" spec="beast.evolution.datatype.UserDataType" characterName="" codeMap="0=0, 1=1, ? =0 1 " states="2" value="0, 1"/>
                                <charstatelabels id="UserDataType.556" spec="beast.evolution.datatype.UserDataType" characterName="" codeMap="0=0, 1=1, ? =0 1 " states="2" value="0, 1"/>
                                <charstatelabels id="UserDataType.557" spec="beast.evolution.datatype.UserDataType" characterName="" codeMap="0=0, 1=1, ? =0 1 " states="2" value="0, 1"/>
                                <charstatelabels id="UserDataType.558" spec="beast.evolution.datatype.UserDataType" characterName="" codeMap="0=0, 1=1, ? =0 1 " states="2" value="0, 1"/>
                                <charstatelabels id="UserDataType.559" spec="beast.evolution.datatype.UserDataType" characterName="" codeMap="0=0, 1=1, ? =0 1 " states="2" value="0, 1"/>
                                <charstatelabels id="UserDataType.560" spec="beast.evolution.datatype.UserDataType" characterName="" codeMap="0=0, 1=1, ? =0 1 " states="2" value="0, 1"/>
                                <charstatelabels id="UserDataType.561" spec="beast.evolution.datatype.UserDataType" characterName="" codeMap="0=0, 1=1, ? =0 1 " states="2" value="0, 1"/>
                                <charstatelabels id="UserDataType.562" spec="beast.evolution.datatype.UserDataType" characterName="" codeMap="0=0, 1=1, ? =0 1 " states="2" value="0, 1"/>
                                <charstatelabels id="UserDataType.563" spec="beast.evolution.datatype.UserDataType" characterName="" codeMap="0=0, 1=1, ? =0 1 " states="2" value="0, 1"/>
                                <charstatelabels id="UserDataType.564" spec="beast.evolution.datatype.UserDataType" characterName="" codeMap="0=0, 1=1, ? =0 1 " states="2" value="0, 1"/>
                                <charstatelabels id="UserDataType.565" spec="beast.evolution.datatype.UserDataType" characterName="" codeMap="0=0, 1=1, ? =0 1 " states="2" value="0, 1"/>
                                <charstatelabels id="UserDataType.566" spec="beast.evolution.datatype.UserDataType" characterName="" codeMap="0=0, 1=1, ? =0 1 " states="2" value="0, 1"/>
                                <charstatelabels id="UserDataType.567" spec="beast.evolution.datatype.UserDataType" characterName="" codeMap="0=0, 1=1, ? =0 1 " states="2" value="0, 1"/>
                                <charstatelabels id="UserDataType.568" spec="beast.evolution.datatype.UserDataType" characterName="" codeMap="0=0, 1=1, ? =0 1 " states="2" value="0, 1"/>
                                <charstatelabels id="UserDataType.569" spec="beast.evolution.datatype.UserDataType" characterName="" codeMap="0=0, 1=1, ? =0 1 " states="2" value="0, 1"/>
                                <charstatelabels id="UserDataType.570" spec="beast.evolution.datatype.UserDataType" characterName="" codeMap="0=0, 1=1, ? =0 1 " states="2" value="0, 1"/>
                                <charstatelabels id="UserDataType.571" spec="beast.evolution.datatype.UserDataType" characterName="" codeMap="0=0, 1=1, ? =0 1 " states="2" value="0, 1"/>
                                <charstatelabels id="UserDataType.572" spec="beast.evolution.datatype.UserDataType" characterName="" codeMap="0=0, 1=1, ? =0 1 " states="2" value="0, 1"/>
                                <charstatelabels id="UserDataType.573" spec="beast.evolution.datatype.UserDataType" characterName="" codeMap="0=0, 1=1, ? =0 1 " states="2" value="0, 1"/>
                                <charstatelabels id="UserDataType.574" spec="beast.evolution.datatype.UserDataType" characterName="" codeMap="0=0, 1=1, ? =0 1 " states="2" value="0, 1"/>
                                <charstatelabels id="UserDataType.575" spec="beast.evolution.datatype.UserDataType" characterName="" codeMap="0=0, 1=1, ? =0 1 " states="2" value="0, 1"/>
                                <charstatelabels id="UserDataType.576" spec="beast.evolution.datatype.UserDataType" characterName="" codeMap="0=0, 1=1, ? =0 1 " states="2" value="0, 1"/>
                                <charstatelabels id="UserDataType.577" spec="beast.evolution.datatype.UserDataType" characterName="" codeMap="0=0, 1=1, ? =0 1 " states="2" value="0, 1"/>
                                <charstatelabels id="UserDataType.578" spec="beast.evolution.datatype.UserDataType" characterName="" codeMap="0=0, 1=1, ? =0 1 " states="2" value="0, 1"/>
                                <charstatelabels id="UserDataType.579" spec="beast.evolution.datatype.UserDataType" characterName="" codeMap="0=0, 1=1, ? =0 1 " states="2" value="0, 1"/>
                                <charstatelabels id="UserDataType.580" spec="beast.evolution.datatype.UserDataType" characterName="" codeMap="0=0, 1=1, ? =0 1 " states="2" value="0, 1"/>
                                <charstatelabels id="UserDataType.581" spec="beast.evolution.datatype.UserDataType" characterName="" codeMap="0=0, 1=1, ? =0 1 " states="2" value="0, 1"/>
                                <charstatelabels id="UserDataType.582" spec="beast.evolution.datatype.UserDataType" characterName="" codeMap="0=0, 1=1, ? =0 1 " states="2" value="0, 1"/>
                                <charstatelabels id="UserDataType.583" spec="beast.evolution.datatype.UserDataType" characterName="" codeMap="0=0, 1=1, ? =0 1 " states="2" value="0, 1"/>
                                <charstatelabels id="UserDataType.584" spec="beast.evolution.datatype.UserDataType" characterName="" codeMap="0=0, 1=1, ? =0 1 " states="2" value="0, 1"/>
                                <charstatelabels id="UserDataType.585" spec="beast.evolution.datatype.UserDataType" characterName="" codeMap="0=0, 1=1, ? =0 1 " states="2" value="0, 1"/>
                                <charstatelabels id="UserDataType.586" spec="beast.evolution.datatype.UserDataType" characterName="" codeMap="0=0, 1=1, ? =0 1 " states="2" value="0, 1"/>
                                <charstatelabels id="UserDataType.587" spec="beast.evolution.datatype.UserDataType" characterName="" codeMap="0=0, 1=1, ? =0 1 " states="2" value="0, 1"/>
                                <charstatelabels id="UserDataType.588" spec="beast.evolution.datatype.UserDataType" characterName="" codeMap="0=0, 1=1, ? =0 1 " states="2" value="0, 1"/>
                                <charstatelabels id="UserDataType.589" spec="beast.evolution.datatype.UserDataType" characterName="" codeMap="0=0, 1=1, ? =0 1 " states="2" value="0, 1"/>
                                <charstatelabels id="UserDataType.590" spec="beast.evolution.datatype.UserDataType" characterName="" codeMap="0=0, 1=1, ? =0 1 " states="2" value="0, 1"/>
                                <charstatelabels id="UserDataType.591" spec="beast.evolution.datatype.UserDataType" characterName="" codeMap="0=0, 1=1, ? =0 1 " states="2" value="0, 1"/>
                                <charstatelabels id="UserDataType.592" spec="beast.evolution.datatype.UserDataType" characterName="" codeMap="0=0, 1=1, ? =0 1 " states="2" value="0, 1"/>
                                <charstatelabels id="UserDataType.593" spec="beast.evolution.datatype.UserDataType" characterName="" codeMap="0=0, 1=1, ? =0 1 " states="2" value="0, 1"/>
                                <charstatelabels id="UserDataType.594" spec="beast.evolution.datatype.UserDataType" characterName="" codeMap="0=0, 1=1, ? =0 1 " states="2" value="0, 1"/>
                                <charstatelabels id="UserDataType.595" spec="beast.evolution.datatype.UserDataType" characterName="" codeMap="0=0, 1=1, ? =0 1 " states="2" value="0, 1"/>
                                <charstatelabels id="UserDataType.596" spec="beast.evolution.datatype.UserDataType" characterName="" codeMap="0=0, 1=1, ? =0 1 " states="2" value="0, 1"/>
                                <charstatelabels id="UserDataType.597" spec="beast.evolution.datatype.UserDataType" characterName="" codeMap="0=0, 1=1, ? =0 1 " states="2" value="0, 1"/>
                                <charstatelabels id="UserDataType.598" spec="beast.evolution.datatype.UserDataType" characterName="" codeMap="0=0, 1=1, ? =0 1 " states="2" value="0, 1"/>
                                <charstatelabels id="UserDataType.599" spec="beast.evolution.datatype.UserDataType" characterName="" codeMap="0=0, 1=1, ? =0 1 " states="2" value="0, 1"/>
                                <charstatelabels id="UserDataType.600" spec="beast.evolution.datatype.UserDataType" characterName="" codeMap="0=0, 1=1, ? =0 1 " states="2" value="0, 1"/>
                                <charstatelabels id="UserDataType.601" spec="beast.evolution.datatype.UserDataType" characterName="" codeMap="0=0, 1=1, ? =0 1 " states="2" value="0, 1"/>
                                <charstatelabels id="UserDataType.602" spec="beast.evolution.datatype.UserDataType" characterName="" codeMap="0=0, 1=1, ? =0 1 " states="2" value="0, 1"/>
                                <charstatelabels id="UserDataType.603" spec="beast.evolution.datatype.UserDataType" characterName="" codeMap="0=0, 1=1, ? =0 1 " states="2" value="0, 1"/>
                                <charstatelabels id="UserDataType.604" spec="beast.evolution.datatype.UserDataType" characterName="" codeMap="0=0, 1=1, ? =0 1 " states="2" value="0, 1"/>
                                <charstatelabels id="UserDataType.605" spec="beast.evolution.datatype.UserDataType" characterName="" codeMap="0=0, 1=1, ? =0 1 " states="2" value="0, 1"/>
                                <charstatelabels id="UserDataType.606" spec="beast.evolution.datatype.UserDataType" characterName="" codeMap="0=0, 1=1, ? =0 1 " states="2" value="0, 1"/>
                                <charstatelabels id="UserDataType.607" spec="beast.evolution.datatype.UserDataType" characterName="" codeMap="0=0, 1=1, ? =0 1 " states="2" value="0, 1"/>
                                <charstatelabels id="UserDataType.608" spec="beast.evolution.datatype.UserDataType" characterName="" codeMap="0=0, 1=1, ? =0 1 " states="2" value="0, 1"/>
                                <charstatelabels id="UserDataType.609" spec="beast.evolution.datatype.UserDataType" characterName="" codeMap="0=0, 1=1, ? =0 1 " states="2" value="0, 1"/>
                                <charstatelabels id="UserDataType.610" spec="beast.evolution.datatype.UserDataType" characterName="" codeMap="0=0, 1=1, ? =0 1 " states="2" value="0, 1"/>
                                <charstatelabels id="UserDataType.611" spec="beast.evolution.datatype.UserDataType" characterName="" codeMap="0=0, 1=1, ? =0 1 " states="2" value="0, 1"/>
                                <charstatelabels id="UserDataType.612" spec="beast.evolution.datatype.UserDataType" characterName="" codeMap="0=0, 1=1, ? =0 1 " states="2" value="0, 1"/>
                                <charstatelabels id="UserDataType.613" spec="beast.evolution.datatype.UserDataType" characterName="" codeMap="0=0, 1=1, ? =0 1 " states="2" value="0, 1"/>
                                <charstatelabels id="UserDataType.614" spec="beast.evolution.datatype.UserDataType" characterName="" codeMap="0=0, 1=1, ? =0 1 " states="2" value="0, 1"/>
                                <charstatelabels id="UserDataType.615" spec="beast.evolution.datatype.UserDataType" characterName="" codeMap="0=0, 1=1, ? =0 1 " states="2" value="0, 1"/>
                                <charstatelabels id="UserDataType.616" spec="beast.evolution.datatype.UserDataType" characterName="" codeMap="0=0, 1=1, ? =0 1 " states="2" value="0, 1"/>
                                <charstatelabels id="UserDataType.617" spec="beast.evolution.datatype.UserDataType" characterName="" codeMap="0=0, 1=1, ? =0 1 " states="2" value="0, 1"/>
                                <charstatelabels id="UserDataType.618" spec="beast.evolution.datatype.UserDataType" characterName="" codeMap="0=0, 1=1, ? =0 1 " states="2" value="0, 1"/>
                                <charstatelabels id="UserDataType.619" spec="beast.evolution.datatype.UserDataType" characterName="" codeMap="0=0, 1=1, ? =0 1 " states="2" value="0, 1"/>
                                <charstatelabels id="UserDataType.620" spec="beast.evolution.datatype.UserDataType" characterName="" codeMap="0=0, 1=1, ? =0 1 " states="2" value="0, 1"/>
                                <charstatelabels id="UserDataType.621" spec="beast.evolution.datatype.UserDataType" characterName="" codeMap="0=0, 1=1, ? =0 1 " states="2" value="0, 1"/>
                                <charstatelabels id="UserDataType.622" spec="beast.evolution.datatype.UserDataType" characterName="" codeMap="0=0, 1=1, ? =0 1 " states="2" value="0, 1"/>
                                <charstatelabels id="UserDataType.623" spec="beast.evolution.datatype.UserDataType" characterName="" codeMap="0=0, 1=1, ? =0 1 " states="2" value="0, 1"/>
                                <charstatelabels id="UserDataType.624" spec="beast.evolution.datatype.UserDataType" characterName="" codeMap="0=0, 1=1, ? =0 1 " states="2" value="0, 1"/>
                                <charstatelabels id="UserDataType.625" spec="beast.evolution.datatype.UserDataType" characterName="" codeMap="0=0, 1=1, ? =0 1 " states="2" value="0, 1"/>
                                <charstatelabels id="UserDataType.626" spec="beast.evolution.datatype.UserDataType" characterName="" codeMap="0=0, 1=1, ? =0 1 " states="2" value="0, 1"/>
                                <charstatelabels id="UserDataType.627" spec="beast.evolution.datatype.UserDataType" characterName="" codeMap="0=0, 1=1, ? =0 1 " states="2" value="0, 1"/>
                                <charstatelabels id="UserDataType.628" spec="beast.evolution.datatype.UserDataType" characterName="" codeMap="0=0, 1=1, ? =0 1 " states="2" value="0, 1"/>
                                <charstatelabels id="UserDataType.629" spec="beast.evolution.datatype.UserDataType" characterName="" codeMap="0=0, 1=1, ? =0 1 " states="2" value="0, 1"/>
                                <charstatelabels id="UserDataType.630" spec="beast.evolution.datatype.UserDataType" characterName="" codeMap="0=0, 1=1, ? =0 1 " states="2" value="0, 1"/>
                                <charstatelabels id="UserDataType.631" spec="beast.evolution.datatype.UserDataType" characterName="" codeMap="0=0, 1=1, ? =0 1 " states="2" value="0, 1"/>
                                <charstatelabels id="UserDataType.632" spec="beast.evolution.datatype.UserDataType" characterName="" codeMap="0=0, 1=1, ? =0 1 " states="2" value="0, 1"/>
                                <charstatelabels id="UserDataType.633" spec="beast.evolution.datatype.UserDataType" characterName="" codeMap="0=0, 1=1, ? =0 1 " states="2" value="0, 1"/>
                                <charstatelabels id="UserDataType.634" spec="beast.evolution.datatype.UserDataType" characterName="" codeMap="0=0, 1=1, ? =0 1 " states="2" value="0, 1"/>
                                <charstatelabels id="UserDataType.635" spec="beast.evolution.datatype.UserDataType" characterName="" codeMap="0=0, 1=1, ? =0 1 " states="2" value="0, 1"/>
                                <charstatelabels id="UserDataType.636" spec="beast.evolution.datatype.UserDataType" characterName="" codeMap="0=0, 1=1, ? =0 1 " states="2" value="0, 1"/>
                                <charstatelabels id="UserDataType.637" spec="beast.evolution.datatype.UserDataType" characterName="" codeMap="0=0, 1=1, ? =0 1 " states="2" value="0, 1"/>
                                <charstatelabels id="UserDataType.638" spec="beast.evolution.datatype.UserDataType" characterName="" codeMap="0=0, 1=1, ? =0 1 " states="2" value="0, 1"/>
                                <charstatelabels id="UserDataType.639" spec="beast.evolution.datatype.UserDataType" characterName="" codeMap="0=0, 1=1, ? =0 1 " states="2" value="0, 1"/>
                                <charstatelabels id="UserDataType.640" spec="beast.evolution.datatype.UserDataType" characterName="" codeMap="0=0, 1=1, ? =0 1 " states="2" value="0, 1"/>
                                <charstatelabels id="UserDataType.641" spec="beast.evolution.datatype.UserDataType" characterName="" codeMap="0=0, 1=1, ? =0 1 " states="2" value="0, 1"/>
                                <charstatelabels id="UserDataType.642" spec="beast.evolution.datatype.UserDataType" characterName="" codeMap="0=0, 1=1, ? =0 1 " states="2" value="0, 1"/>
                                <charstatelabels id="UserDataType.643" spec="beast.evolution.datatype.UserDataType" characterName="" codeMap="0=0, 1=1, ? =0 1 " states="2" value="0, 1"/>
                                <charstatelabels id="UserDataType.644" spec="beast.evolution.datatype.UserDataType" characterName="" codeMap="0=0, 1=1, ? =0 1 " states="2" value="0, 1"/>
                                <charstatelabels id="UserDataType.645" spec="beast.evolution.datatype.UserDataType" characterName="" codeMap="0=0, 1=1, ? =0 1 " states="2" value="0, 1"/>
                                <charstatelabels id="UserDataType.646" spec="beast.evolution.datatype.UserDataType" characterName="" codeMap="0=0, 1=1, ? =0 1 " states="2" value="0, 1"/>
                                <charstatelabels id="UserDataType.647" spec="beast.evolution.datatype.UserDataType" characterName="" codeMap="0=0, 1=1, ? =0 1 " states="2" value="0, 1"/>
                                <charstatelabels id="UserDataType.648" spec="beast.evolution.datatype.UserDataType" characterName="" codeMap="0=0, 1=1, ? =0 1 " states="2" value="0, 1"/>
                                <charstatelabels id="UserDataType.649" spec="beast.evolution.datatype.UserDataType" characterName="" codeMap="0=0, 1=1, ? =0 1 " states="2" value="0, 1"/>
                                <charstatelabels id="UserDataType.650" spec="beast.evolution.datatype.UserDataType" characterName="" codeMap="0=0, 1=1, ? =0 1 " states="2" value="0, 1"/>
                                <charstatelabels id="UserDataType.651" spec="beast.evolution.datatype.UserDataType" characterName="" codeMap="0=0, 1=1, ? =0 1 " states="2" value="0, 1"/>
                                <charstatelabels id="UserDataType.652" spec="beast.evolution.datatype.UserDataType" characterName="" codeMap="0=0, 1=1, ? =0 1 " states="2" value="0, 1"/>
                                <charstatelabels id="UserDataType.653" spec="beast.evolution.datatype.UserDataType" characterName="" codeMap="0=0, 1=1, ? =0 1 " states="2" value="0, 1"/>
                                <charstatelabels id="UserDataType.654" spec="beast.evolution.datatype.UserDataType" characterName="" codeMap="0=0, 1=1, ? =0 1 " states="2" value="0, 1"/>
                                <charstatelabels id="UserDataType.655" spec="beast.evolution.datatype.UserDataType" characterName="" codeMap="0=0, 1=1, ? =0 1 " states="2" value="0, 1"/>
                                <charstatelabels id="UserDataType.656" spec="beast.evolution.datatype.UserDataType" characterName="" codeMap="0=0, 1=1, ? =0 1 " states="2" value="0, 1"/>
                                <charstatelabels id="UserDataType.657" spec="beast.evolution.datatype.UserDataType" characterName="" codeMap="0=0, 1=1, ? =0 1 " states="2" value="0, 1"/>
                                <charstatelabels id="UserDataType.658" spec="beast.evolution.datatype.UserDataType" characterName="" codeMap="0=0, 1=1, ? =0 1 " states="2" value="0, 1"/>
                                <charstatelabels id="UserDataType.659" spec="beast.evolution.datatype.UserDataType" characterName="" codeMap="0=0, 1=1, ? =0 1 " states="2" value="0, 1"/>
                                <charstatelabels id="UserDataType.660" spec="beast.evolution.datatype.UserDataType" characterName="" codeMap="0=0, 1=1, ? =0 1 " states="2" value="0, 1"/>
                                <charstatelabels id="UserDataType.661" spec="beast.evolution.datatype.UserDataType" characterName="" codeMap="0=0, 1=1, ? =0 1 " states="2" value="0, 1"/>
                                <charstatelabels id="UserDataType.662" spec="beast.evolution.datatype.UserDataType" characterName="" codeMap="0=0, 1=1, ? =0 1 " states="2" value="0, 1"/>
                                <charstatelabels id="UserDataType.663" spec="beast.evolution.datatype.UserDataType" characterName="" codeMap="0=0, 1=1, ? =0 1 " states="2" value="0, 1"/>
                                <charstatelabels id="UserDataType.664" spec="beast.evolution.datatype.UserDataType" characterName="" codeMap="0=0, 1=1, ? =0 1 " states="2" value="0, 1"/>
                                <charstatelabels id="UserDataType.665" spec="beast.evolution.datatype.UserDataType" characterName="" codeMap="0=0, 1=1, ? =0 1 " states="2" value="0, 1"/>
                                <charstatelabels id="UserDataType.666" spec="beast.evolution.datatype.UserDataType" characterName="" codeMap="0=0, 1=1, ? =0 1 " states="2" value="0, 1"/>
                                <charstatelabels id="UserDataType.667" spec="beast.evolution.datatype.UserDataType" characterName="" codeMap="0=0, 1=1, ? =0 1 " states="2" value="0, 1"/>
                                <charstatelabels id="UserDataType.668" spec="beast.evolution.datatype.UserDataType" characterName="" codeMap="0=0, 1=1, ? =0 1 " states="2" value="0, 1"/>
                                <charstatelabels id="UserDataType.669" spec="beast.evolution.datatype.UserDataType" characterName="" codeMap="0=0, 1=1, ? =0 1 " states="2" value="0, 1"/>
                                <charstatelabels id="UserDataType.670" spec="beast.evolution.datatype.UserDataType" characterName="" codeMap="0=0, 1=1, ? =0 1 " states="2" value="0, 1"/>
                                <charstatelabels id="UserDataType.671" spec="beast.evolution.datatype.UserDataType" characterName="" codeMap="0=0, 1=1, ? =0 1 " states="2" value="0, 1"/>
                                <charstatelabels id="UserDataType.672" spec="beast.evolution.datatype.UserDataType" characterName="" codeMap="0=0, 1=1, ? =0 1 " states="2" value="0, 1"/>
                                <charstatelabels id="UserDataType.673" spec="beast.evolution.datatype.UserDataType" characterName="" codeMap="0=0, 1=1, ? =0 1 " states="2" value="0, 1"/>
                                <charstatelabels id="UserDataType.674" spec="beast.evolution.datatype.UserDataType" characterName="" codeMap="0=0, 1=1, ? =0 1 " states="2" value="0, 1"/>
                                <charstatelabels id="UserDataType.675" spec="beast.evolution.datatype.UserDataType" characterName="" codeMap="0=0, 1=1, ? =0 1 " states="2" value="0, 1"/>
                                <charstatelabels id="UserDataType.676" spec="beast.evolution.datatype.UserDataType" characterName="" codeMap="0=0, 1=1, ? =0 1 " states="2" value="0, 1"/>
                                <charstatelabels id="UserDataType.677" spec="beast.evolution.datatype.UserDataType" characterName="" codeMap="0=0, 1=1, ? =0 1 " states="2" value="0, 1"/>
                                <charstatelabels id="UserDataType.678" spec="beast.evolution.datatype.UserDataType" characterName="" codeMap="0=0, 1=1, ? =0 1 " states="2" value="0, 1"/>
                                <charstatelabels id="UserDataType.679" spec="beast.evolution.datatype.UserDataType" characterName="" codeMap="0=0, 1=1, ? =0 1 " states="2" value="0, 1"/>
                                <charstatelabels id="UserDataType.680" spec="beast.evolution.datatype.UserDataType" characterName="" codeMap="0=0, 1=1, ? =0 1 " states="2" value="0, 1"/>
                                <charstatelabels id="UserDataType.681" spec="beast.evolution.datatype.UserDataType" characterName="" codeMap="0=0, 1=1, ? =0 1 " states="2" value="0, 1"/>
                                <charstatelabels id="UserDataType.682" spec="beast.evolution.datatype.UserDataType" characterName="" codeMap="0=0, 1=1, ? =0 1 " states="2" value="0, 1"/>
                                <charstatelabels id="UserDataType.683" spec="beast.evolution.datatype.UserDataType" characterName="" codeMap="0=0, 1=1, ? =0 1 " states="2" value="0, 1"/>
                                <charstatelabels id="UserDataType.684" spec="beast.evolution.datatype.UserDataType" characterName="" codeMap="0=0, 1=1, ? =0 1 " states="2" value="0, 1"/>
                                <charstatelabels id="UserDataType.685" spec="beast.evolution.datatype.UserDataType" characterName="" codeMap="0=0, 1=1, ? =0 1 " states="2" value="0, 1"/>
                                <charstatelabels id="UserDataType.686" spec="beast.evolution.datatype.UserDataType" characterName="" codeMap="0=0, 1=1, ? =0 1 " states="2" value="0, 1"/>
                                <charstatelabels id="UserDataType.687" spec="beast.evolution.datatype.UserDataType" characterName="" codeMap="0=0, 1=1, ? =0 1 " states="2" value="0, 1"/>
                                <charstatelabels id="UserDataType.688" spec="beast.evolution.datatype.UserDataType" characterName="" codeMap="0=0, 1=1, ? =0 1 " states="2" value="0, 1"/>
                                <charstatelabels id="UserDataType.689" spec="beast.evolution.datatype.UserDataType" characterName="" codeMap="0=0, 1=1, ? =0 1 " states="2" value="0, 1"/>
                                <charstatelabels id="UserDataType.690" spec="beast.evolution.datatype.UserDataType" characterName="" codeMap="0=0, 1=1, ? =0 1 " states="2" value="0, 1"/>
                                <charstatelabels id="UserDataType.691" spec="beast.evolution.datatype.UserDataType" characterName="" codeMap="0=0, 1=1, ? =0 1 " states="2" value="0, 1"/>
                                <charstatelabels id="UserDataType.692" spec="beast.evolution.datatype.UserDataType" characterName="" codeMap="0=0, 1=1, ? =0 1 " states="2" value="0, 1"/>
                                <charstatelabels id="UserDataType.693" spec="beast.evolution.datatype.UserDataType" characterName="" codeMap="0=0, 1=1, ? =0 1 " states="2" value="0, 1"/>
                                <charstatelabels id="UserDataType.694" spec="beast.evolution.datatype.UserDataType" characterName="" codeMap="0=0, 1=1, ? =0 1 " states="2" value="0, 1"/>
                                <charstatelabels id="UserDataType.695" spec="beast.evolution.datatype.UserDataType" characterName="" codeMap="0=0, 1=1, ? =0 1 " states="2" value="0, 1"/>
                                <charstatelabels id="UserDataType.696" spec="beast.evolution.datatype.UserDataType" characterName="" codeMap="0=0, 1=1, ? =0 1 " states="2" value="0, 1"/>
                                <charstatelabels id="UserDataType.697" spec="beast.evolution.datatype.UserDataType" characterName="" codeMap="0=0, 1=1, ? =0 1 " states="2" value="0, 1"/>
                                <charstatelabels id="UserDataType.698" spec="beast.evolution.datatype.UserDataType" characterName="" codeMap="0=0, 1=1, ? =0 1 " states="2" value="0, 1"/>
                                <charstatelabels id="UserDataType.699" spec="beast.evolution.datatype.UserDataType" characterName="" codeMap="0=0, 1=1, ? =0 1 " states="2" value="0, 1"/>
                                <charstatelabels id="UserDataType.700" spec="beast.evolution.datatype.UserDataType" characterName="" codeMap="0=0, 1=1, ? =0 1 " states="2" value="0, 1"/>
                                <charstatelabels id="UserDataType.701" spec="beast.evolution.datatype.UserDataType" characterName="" codeMap="0=0, 1=1, ? =0 1 " states="2" value="0, 1"/>
                                <charstatelabels id="UserDataType.702" spec="beast.evolution.datatype.UserDataType" characterName="" codeMap="0=0, 1=1, ? =0 1 " states="2" value="0, 1"/>
                                <charstatelabels id="UserDataType.703" spec="beast.evolution.datatype.UserDataType" characterName="" codeMap="0=0, 1=1, ? =0 1 " states="2" value="0, 1"/>
                                <charstatelabels id="UserDataType.704" spec="beast.evolution.datatype.UserDataType" characterName="" codeMap="0=0, 1=1, ? =0 1 " states="2" value="0, 1"/>
                                <charstatelabels id="UserDataType.705" spec="beast.evolution.datatype.UserDataType" characterName="" codeMap="0=0, 1=1, ? =0 1 " states="2" value="0, 1"/>
                                <charstatelabels id="UserDataType.706" spec="beast.evolution.datatype.UserDataType" characterName="" codeMap="0=0, 1=1, ? =0 1 " states="2" value="0, 1"/>
                                <charstatelabels id="UserDataType.707" spec="beast.evolution.datatype.UserDataType" characterName="" codeMap="0=0, 1=1, ? =0 1 " states="2" value="0, 1"/>
                                <charstatelabels id="UserDataType.708" spec="beast.evolution.datatype.UserDataType" characterName="" codeMap="0=0, 1=1, ? =0 1 " states="2" value="0, 1"/>
                                <charstatelabels id="UserDataType.709" spec="beast.evolution.datatype.UserDataType" characterName="" codeMap="0=0, 1=1, ? =0 1 " states="2" value="0, 1"/>
                                <charstatelabels id="UserDataType.710" spec="beast.evolution.datatype.UserDataType" characterName="" codeMap="0=0, 1=1, ? =0 1 " states="2" value="0, 1"/>
                                <charstatelabels id="UserDataType.711" spec="beast.evolution.datatype.UserDataType" characterName="" codeMap="0=0, 1=1, ? =0 1 " states="2" value="0, 1"/>
                                <charstatelabels id="UserDataType.712" spec="beast.evolution.datatype.UserDataType" characterName="" codeMap="0=0, 1=1, ? =0 1 " states="2" value="0, 1"/>
                                <charstatelabels id="UserDataType.713" spec="beast.evolution.datatype.UserDataType" characterName="" codeMap="0=0, 1=1, ? =0 1 " states="2" value="0, 1"/>
                                <charstatelabels id="UserDataType.714" spec="beast.evolution.datatype.UserDataType" characterName="" codeMap="0=0, 1=1, ? =0 1 " states="2" value="0, 1"/>
                                <charstatelabels id="UserDataType.715" spec="beast.evolution.datatype.UserDataType" characterName="" codeMap="0=0, 1=1, ? =0 1 " states="2" value="0, 1"/>
                                <charstatelabels id="UserDataType.716" spec="beast.evolution.datatype.UserDataType" characterName="" codeMap="0=0, 1=1, ? =0 1 " states="2" value="0, 1"/>
                                <charstatelabels id="UserDataType.717" spec="beast.evolution.datatype.UserDataType" characterName="" codeMap="0=0, 1=1, ? =0 1 " states="2" value="0, 1"/>
                                <charstatelabels id="UserDataType.718" spec="beast.evolution.datatype.UserDataType" characterName="" codeMap="0=0, 1=1, ? =0 1 " states="2" value="0, 1"/>
                                <charstatelabels id="UserDataType.719" spec="beast.evolution.datatype.UserDataType" characterName="" codeMap="0=0, 1=1, ? =0 1 " states="2" value="0, 1"/>
                                <charstatelabels id="UserDataType.720" spec="beast.evolution.datatype.UserDataType" characterName="" codeMap="0=0, 1=1, ? =0 1 " states="2" value="0, 1"/>
                                <charstatelabels id="UserDataType.721" spec="beast.evolution.datatype.UserDataType" characterName="" codeMap="0=0, 1=1, ? =0 1 " states="2" value="0, 1"/>
                                <charstatelabels id="UserDataType.722" spec="beast.evolution.datatype.UserDataType" characterName="" codeMap="0=0, 1=1, ? =0 1 " states="2" value="0, 1"/>
                                <charstatelabels id="UserDataType.723" spec="beast.evolution.datatype.UserDataType" characterName="" codeMap="0=0, 1=1, ? =0 1 " states="2" value="0, 1"/>
                                <charstatelabels id="UserDataType.724" spec="beast.evolution.datatype.UserDataType" characterName="" codeMap="0=0, 1=1, ? =0 1 " states="2" value="0, 1"/>
                                <charstatelabels id="UserDataType.725" spec="beast.evolution.datatype.UserDataType" characterName="" codeMap="0=0, 1=1, ? =0 1 " states="2" value="0, 1"/>
                                <charstatelabels id="UserDataType.726" spec="beast.evolution.datatype.UserDataType" characterName="" codeMap="0=0, 1=1, ? =0 1 " states="2" value="0, 1"/>
                                <charstatelabels id="UserDataType.727" spec="beast.evolution.datatype.UserDataType" characterName="" codeMap="0=0, 1=1, ? =0 1 " states="2" value="0, 1"/>
                                <charstatelabels id="UserDataType.728" spec="beast.evolution.datatype.UserDataType" characterName="" codeMap="0=0, 1=1, ? =0 1 " states="2" value="0, 1"/>
                                <charstatelabels id="UserDataType.729" spec="beast.evolution.datatype.UserDataType" characterName="" codeMap="0=0, 1=1, ? =0 1 " states="2" value="0, 1"/>
                                <charstatelabels id="UserDataType.730" spec="beast.evolution.datatype.UserDataType" characterName="" codeMap="0=0, 1=1, ? =0 1 " states="2" value="0, 1"/>
                                <charstatelabels id="UserDataType.731" spec="beast.evolution.datatype.UserDataType" characterName="" codeMap="0=0, 1=1, ? =0 1 " states="2" value="0, 1"/>
                                <charstatelabels id="UserDataType.732" spec="beast.evolution.datatype.UserDataType" characterName="" codeMap="0=0, 1=1, ? =0 1 " states="2" value="0, 1"/>
                                <charstatelabels id="UserDataType.733" spec="beast.evolution.datatype.UserDataType" characterName="" codeMap="0=0, 1=1, ? =0 1 " states="2" value="0, 1"/>
                                <charstatelabels id="UserDataType.734" spec="beast.evolution.datatype.UserDataType" characterName="" codeMap="0=0, 1=1, ? =0 1 " states="2" value="0, 1"/>
                                <charstatelabels id="UserDataType.735" spec="beast.evolution.datatype.UserDataType" characterName="" codeMap="0=0, 1=1, ? =0 1 " states="2" value="0, 1"/>
                                <charstatelabels id="UserDataType.736" spec="beast.evolution.datatype.UserDataType" characterName="" codeMap="0=0, 1=1, ? =0 1 " states="2" value="0, 1"/>
                                <charstatelabels id="UserDataType.737" spec="beast.evolution.datatype.UserDataType" characterName="" codeMap="0=0, 1=1, ? =0 1 " states="2" value="0, 1"/>
                                <charstatelabels id="UserDataType.738" spec="beast.evolution.datatype.UserDataType" characterName="" codeMap="0=0, 1=1, ? =0 1 " states="2" value="0, 1"/>
                                <charstatelabels id="UserDataType.739" spec="beast.evolution.datatype.UserDataType" characterName="" codeMap="0=0, 1=1, ? =0 1 " states="2" value="0, 1"/>
                                <charstatelabels id="UserDataType.740" spec="beast.evolution.datatype.UserDataType" characterName="" codeMap="0=0, 1=1, ? =0 1 " states="2" value="0, 1"/>
                                <charstatelabels id="UserDataType.741" spec="beast.evolution.datatype.UserDataType" characterName="" codeMap="0=0, 1=1, ? =0 1 " states="2" value="0, 1"/>
                                <charstatelabels id="UserDataType.742" spec="beast.evolution.datatype.UserDataType" characterName="" codeMap="0=0, 1=1, ? =0 1 " states="2" value="0, 1"/>
                                <charstatelabels id="UserDataType.743" spec="beast.evolution.datatype.UserDataType" characterName="" codeMap="0=0, 1=1, ? =0 1 " states="2" value="0, 1"/>
                                <charstatelabels id="UserDataType.744" spec="beast.evolution.datatype.UserDataType" characterName="" codeMap="0=0, 1=1, ? =0 1 " states="2" value="0, 1"/>
                                <charstatelabels id="UserDataType.745" spec="beast.evolution.datatype.UserDataType" characterName="" codeMap="0=0, 1=1, ? =0 1 " states="2" value="0, 1"/>
                                <charstatelabels id="UserDataType.746" spec="beast.evolution.datatype.UserDataType" characterName="" codeMap="0=0, 1=1, ? =0 1 " states="2" value="0, 1"/>
                                <charstatelabels id="UserDataType.747" spec="beast.evolution.datatype.UserDataType" characterName="" codeMap="0=0, 1=1, ? =0 1 " states="2" value="0, 1"/>
                                <charstatelabels id="UserDataType.748" spec="beast.evolution.datatype.UserDataType" characterName="" codeMap="0=0, 1=1, ? =0 1 " states="2" value="0, 1"/>
                                <charstatelabels id="UserDataType.749" spec="beast.evolution.datatype.UserDataType" characterName="" codeMap="0=0, 1=1, ? =0 1 " states="2" value="0, 1"/>
                                <charstatelabels id="UserDataType.750" spec="beast.evolution.datatype.UserDataType" characterName="" codeMap="0=0, 1=1, ? =0 1 " states="2" value="0, 1"/>
                                <charstatelabels id="UserDataType.751" spec="beast.evolution.datatype.UserDataType" characterName="" codeMap="0=0, 1=1, ? =0 1 " states="2" value="0, 1"/>
                                <charstatelabels id="UserDataType.752" spec="beast.evolution.datatype.UserDataType" characterName="" codeMap="0=0, 1=1, ? =0 1 " states="2" value="0, 1"/>
                                <charstatelabels id="UserDataType.753" spec="beast.evolution.datatype.UserDataType" characterName="" codeMap="0=0, 1=1, ? =0 1 " states="2" value="0, 1"/>
                                <charstatelabels id="UserDataType.754" spec="beast.evolution.datatype.UserDataType" characterName="" codeMap="0=0, 1=1, ? =0 1 " states="2" value="0, 1"/>
                                <charstatelabels id="UserDataType.755" spec="beast.evolution.datatype.UserDataType" characterName="" codeMap="0=0, 1=1, ? =0 1 " states="2" value="0, 1"/>
                                <charstatelabels id="UserDataType.756" spec="beast.evolution.datatype.UserDataType" characterName="" codeMap="0=0, 1=1, ? =0 1 " states="2" value="0, 1"/>
                                <charstatelabels id="UserDataType.757" spec="beast.evolution.datatype.UserDataType" characterName="" codeMap="0=0, 1=1, ? =0 1 " states="2" value="0, 1"/>
                                <charstatelabels id="UserDataType.758" spec="beast.evolution.datatype.UserDataType" characterName="" codeMap="0=0, 1=1, ? =0 1 " states="2" value="0, 1"/>
                                <charstatelabels id="UserDataType.759" spec="beast.evolution.datatype.UserDataType" characterName="" codeMap="0=0, 1=1, ? =0 1 " states="2" value="0, 1"/>
                                <charstatelabels id="UserDataType.760" spec="beast.evolution.datatype.UserDataType" characterName="" codeMap="0=0, 1=1, ? =0 1 " states="2" value="0, 1"/>
                                <charstatelabels id="UserDataType.761" spec="beast.evolution.datatype.UserDataType" characterName="" codeMap="0=0, 1=1, ? =0 1 " states="2" value="0, 1"/>
                                <charstatelabels id="UserDataType.762" spec="beast.evolution.datatype.UserDataType" characterName="" codeMap="0=0, 1=1, ? =0 1 " states="2" value="0, 1"/>
                                <charstatelabels id="UserDataType.763" spec="beast.evolution.datatype.UserDataType" characterName="" codeMap="0=0, 1=1, ? =0 1 " states="2" value="0, 1"/>
                                <charstatelabels id="UserDataType.764" spec="beast.evolution.datatype.UserDataType" characterName="" codeMap="0=0, 1=1, ? =0 1 " states="2" value="0, 1"/>
                                <charstatelabels id="UserDataType.765" spec="beast.evolution.datatype.UserDataType" characterName="" codeMap="0=0, 1=1, ? =0 1 " states="2" value="0, 1"/>
                                <charstatelabels id="UserDataType.766" spec="beast.evolution.datatype.UserDataType" characterName="" codeMap="0=0, 1=1, ? =0 1 " states="2" value="0, 1"/>
                                <charstatelabels id="UserDataType.767" spec="beast.evolution.datatype.UserDataType" characterName="" codeMap="0=0, 1=1, ? =0 1 " states="2" value="0, 1"/>
                                <charstatelabels id="UserDataType.768" spec="beast.evolution.datatype.UserDataType" characterName="" codeMap="0=0, 1=1, ? =0 1 " states="2" value="0, 1"/>
                                <charstatelabels id="UserDataType.769" spec="beast.evolution.datatype.UserDataType" characterName="" codeMap="0=0, 1=1, ? =0 1 " states="2" value="0, 1"/>
                                <charstatelabels id="UserDataType.770" spec="beast.evolution.datatype.UserDataType" characterName="" codeMap="0=0, 1=1, ? =0 1 " states="2" value="0, 1"/>
                                <charstatelabels id="UserDataType.771" spec="beast.evolution.datatype.UserDataType" characterName="" codeMap="0=0, 1=1, ? =0 1 " states="2" value="0, 1"/>
                                <charstatelabels id="UserDataType.772" spec="beast.evolution.datatype.UserDataType" characterName="" codeMap="0=0, 1=1, ? =0 1 " states="2" value="0, 1"/>
                                <charstatelabels id="UserDataType.773" spec="beast.evolution.datatype.UserDataType" characterName="" codeMap="0=0, 1=1, ? =0 1 " states="2" value="0, 1"/>
                                <charstatelabels id="UserDataType.774" spec="beast.evolution.datatype.UserDataType" characterName="" codeMap="0=0, 1=1, ? =0 1 " states="2" value="0, 1"/>
                                <charstatelabels id="UserDataType.775" spec="beast.evolution.datatype.UserDataType" characterName="" codeMap="0=0, 1=1, ? =0 1 " states="2" value="0, 1"/>
                                <charstatelabels id="UserDataType.776" spec="beast.evolution.datatype.UserDataType" characterName="" codeMap="0=0, 1=1, ? =0 1 " states="2" value="0, 1"/>
                                <charstatelabels id="UserDataType.777" spec="beast.evolution.datatype.UserDataType" characterName="" codeMap="0=0, 1=1, ? =0 1 " states="2" value="0, 1"/>
                                <charstatelabels id="UserDataType.778" spec="beast.evolution.datatype.UserDataType" characterName="" codeMap="0=0, 1=1, ? =0 1 " states="2" value="0, 1"/>
                                <charstatelabels id="UserDataType.779" spec="beast.evolution.datatype.UserDataType" characterName="" codeMap="0=0, 1=1, ? =0 1 " states="2" value="0, 1"/>
                                <charstatelabels id="UserDataType.780" spec="beast.evolution.datatype.UserDataType" characterName="" codeMap="0=0, 1=1, ? =0 1 " states="2" value="0, 1"/>
                                <charstatelabels id="UserDataType.781" spec="beast.evolution.datatype.UserDataType" characterName="" codeMap="0=0, 1=1, ? =0 1 " states="2" value="0, 1"/>
                                <charstatelabels id="UserDataType.782" spec="beast.evolution.datatype.UserDataType" characterName="" codeMap="0=0, 1=1, ? =0 1 " states="2" value="0, 1"/>
                                <charstatelabels id="UserDataType.783" spec="beast.evolution.datatype.UserDataType" characterName="" codeMap="0=0, 1=1, ? =0 1 " states="2" value="0, 1"/>
                                <charstatelabels id="UserDataType.784" spec="beast.evolution.datatype.UserDataType" characterName="" codeMap="0=0, 1=1, ? =0 1 " states="2" value="0, 1"/>
                                <charstatelabels id="UserDataType.785" spec="beast.evolution.datatype.UserDataType" characterName="" codeMap="0=0, 1=1, ? =0 1 " states="2" value="0, 1"/>
                                <charstatelabels id="UserDataType.786" spec="beast.evolution.datatype.UserDataType" characterName="" codeMap="0=0, 1=1, ? =0 1 " states="2" value="0, 1"/>
                                <charstatelabels id="UserDataType.787" spec="beast.evolution.datatype.UserDataType" characterName="" codeMap="0=0, 1=1, ? =0 1 " states="2" value="0, 1"/>
                                <charstatelabels id="UserDataType.788" spec="beast.evolution.datatype.UserDataType" characterName="" codeMap="0=0, 1=1, ? =0 1 " states="2" value="0, 1"/>
                                <charstatelabels id="UserDataType.789" spec="beast.evolution.datatype.UserDataType" characterName="" codeMap="0=0, 1=1, ? =0 1 " states="2" value="0, 1"/>
                                <charstatelabels id="UserDataType.790" spec="beast.evolution.datatype.UserDataType" characterName="" codeMap="0=0, 1=1, ? =0 1 " states="2" value="0, 1"/>
                                <charstatelabels id="UserDataType.791" spec="beast.evolution.datatype.UserDataType" characterName="" codeMap="0=0, 1=1, ? =0 1 " states="2" value="0, 1"/>
                                <charstatelabels id="UserDataType.792" spec="beast.evolution.datatype.UserDataType" characterName="" codeMap="0=0, 1=1, ? =0 1 " states="2" value="0, 1"/>
                                <charstatelabels id="UserDataType.793" spec="beast.evolution.datatype.UserDataType" characterName="" codeMap="0=0, 1=1, ? =0 1 " states="2" value="0, 1"/>
                                <charstatelabels id="UserDataType.794" spec="beast.evolution.datatype.UserDataType" characterName="" codeMap="0=0, 1=1, ? =0 1 " states="2" value="0, 1"/>
                                <charstatelabels id="UserDataType.795" spec="beast.evolution.datatype.UserDataType" characterName="" codeMap="0=0, 1=1, ? =0 1 " states="2" value="0, 1"/>
                                <charstatelabels id="UserDataType.796" spec="beast.evolution.datatype.UserDataType" characterName="" codeMap="0=0, 1=1, ? =0 1 " states="2" value="0, 1"/>
                                <charstatelabels id="UserDataType.797" spec="beast.evolution.datatype.UserDataType" characterName="" codeMap="0=0, 1=1, ? =0 1 " states="2" value="0, 1"/>
                                <charstatelabels id="UserDataType.798" spec="beast.evolution.datatype.UserDataType" characterName="" codeMap="0=0, 1=1, ? =0 1 " states="2" value="0, 1"/>
                                <charstatelabels id="UserDataType.799" spec="beast.evolution.datatype.UserDataType" characterName="" codeMap="0=0, 1=1, ? =0 1 " states="2" value="0, 1"/>
                                <charstatelabels id="UserDataType.800" spec="beast.evolution.datatype.UserDataType" characterName="" codeMap="0=0, 1=1, ? =0 1 " states="2" value="0, 1"/>
                                <charstatelabels id="UserDataType.801" spec="beast.evolution.datatype.UserDataType" characterName="" codeMap="0=0, 1=1, ? =0 1 " states="2" value="0, 1"/>
                                <charstatelabels id="UserDataType.802" spec="beast.evolution.datatype.UserDataType" characterName="" codeMap="0=0, 1=1, ? =0 1 " states="2" value="0, 1"/>
                                <charstatelabels id="UserDataType.803" spec="beast.evolution.datatype.UserDataType" characterName="" codeMap="0=0, 1=1, ? =0 1 " states="2" value="0, 1"/>
                                <charstatelabels id="UserDataType.804" spec="beast.evolution.datatype.UserDataType" characterName="" codeMap="0=0, 1=1, ? =0 1 " states="2" value="0, 1"/>
                                <charstatelabels id="UserDataType.805" spec="beast.evolution.datatype.UserDataType" characterName="" codeMap="0=0, 1=1, ? =0 1 " states="2" value="0, 1"/>
                                <charstatelabels id="UserDataType.806" spec="beast.evolution.datatype.UserDataType" characterName="" codeMap="0=0, 1=1, ? =0 1 " states="2" value="0, 1"/>
                                <charstatelabels id="UserDataType.807" spec="beast.evolution.datatype.UserDataType" characterName="" codeMap="0=0, 1=1, ? =0 1 " states="2" value="0, 1"/>
                                <charstatelabels id="UserDataType.808" spec="beast.evolution.datatype.UserDataType" characterName="" codeMap="0=0, 1=1, ? =0 1 " states="2" value="0, 1"/>
                                <charstatelabels id="UserDataType.809" spec="beast.evolution.datatype.UserDataType" characterName="" codeMap="0=0, 1=1, ? =0 1 " states="2" value="0, 1"/>
                                <charstatelabels id="UserDataType.810" spec="beast.evolution.datatype.UserDataType" characterName="" codeMap="0=0, 1=1, ? =0 1 " states="2" value="0, 1"/>
                                <charstatelabels id="UserDataType.811" spec="beast.evolution.datatype.UserDataType" characterName="" codeMap="0=0, 1=1, ? =0 1 " states="2" value="0, 1"/>
                                <charstatelabels id="UserDataType.812" spec="beast.evolution.datatype.UserDataType" characterName="" codeMap="0=0, 1=1, ? =0 1 " states="2" value="0, 1"/>
                                <charstatelabels id="UserDataType.813" spec="beast.evolution.datatype.UserDataType" characterName="" codeMap="0=0, 1=1, ? =0 1 " states="2" value="0, 1"/>
                                <charstatelabels id="UserDataType.814" spec="beast.evolution.datatype.UserDataType" characterName="" codeMap="0=0, 1=1, ? =0 1 " states="2" value="0, 1"/>
                                <charstatelabels id="UserDataType.815" spec="beast.evolution.datatype.UserDataType" characterName="" codeMap="0=0, 1=1, ? =0 1 " states="2" value="0, 1"/>
                                <charstatelabels id="UserDataType.816" spec="beast.evolution.datatype.UserDataType" characterName="" codeMap="0=0, 1=1, ? =0 1 " states="2" value="0, 1"/>
                                <charstatelabels id="UserDataType.817" spec="beast.evolution.datatype.UserDataType" characterName="" codeMap="0=0, 1=1, ? =0 1 " states="2" value="0, 1"/>
                                <charstatelabels id="UserDataType.818" spec="beast.evolution.datatype.UserDataType" characterName="" codeMap="0=0, 1=1, ? =0 1 " states="2" value="0, 1"/>
                                <charstatelabels id="UserDataType.819" spec="beast.evolution.datatype.UserDataType" characterName="" codeMap="0=0, 1=1, ? =0 1 " states="2" value="0, 1"/>
                                <charstatelabels id="UserDataType.820" spec="beast.evolution.datatype.UserDataType" characterName="" codeMap="0=0, 1=1, ? =0 1 " states="2" value="0, 1"/>
                                <charstatelabels id="UserDataType.821" spec="beast.evolution.datatype.UserDataType" characterName="" codeMap="0=0, 1=1, ? =0 1 " states="2" value="0, 1"/>
                                <charstatelabels id="UserDataType.822" spec="beast.evolution.datatype.UserDataType" characterName="" codeMap="0=0, 1=1, ? =0 1 " states="2" value="0, 1"/>
                                <charstatelabels id="UserDataType.823" spec="beast.evolution.datatype.UserDataType" characterName="" codeMap="0=0, 1=1, ? =0 1 " states="2" value="0, 1"/>
                                <charstatelabels id="UserDataType.824" spec="beast.evolution.datatype.UserDataType" characterName="" codeMap="0=0, 1=1, ? =0 1 " states="2" value="0, 1"/>
                                <charstatelabels id="UserDataType.825" spec="beast.evolution.datatype.UserDataType" characterName="" codeMap="0=0, 1=1, ? =0 1 " states="2" value="0, 1"/>
                                <charstatelabels id="UserDataType.826" spec="beast.evolution.datatype.UserDataType" characterName="" codeMap="0=0, 1=1, ? =0 1 " states="2" value="0, 1"/>
                                <charstatelabels id="UserDataType.827" spec="beast.evolution.datatype.UserDataType" characterName="" codeMap="0=0, 1=1, ? =0 1 " states="2" value="0, 1"/>
                                <charstatelabels id="UserDataType.828" spec="beast.evolution.datatype.UserDataType" characterName="" codeMap="0=0, 1=1, ? =0 1 " states="2" value="0, 1"/>
                                <charstatelabels id="UserDataType.829" spec="beast.evolution.datatype.UserDataType" characterName="" codeMap="0=0, 1=1, ? =0 1 " states="2" value="0, 1"/>
                                <charstatelabels id="UserDataType.830" spec="beast.evolution.datatype.UserDataType" characterName="" codeMap="0=0, 1=1, ? =0 1 " states="2" value="0, 1"/>
                                <charstatelabels id="UserDataType.831" spec="beast.evolution.datatype.UserDataType" characterName="" codeMap="0=0, 1=1, ? =0 1 " states="2" value="0, 1"/>
                                <charstatelabels id="UserDataType.832" spec="beast.evolution.datatype.UserDataType" characterName="" codeMap="0=0, 1=1, ? =0 1 " states="2" value="0, 1"/>
                                <charstatelabels id="UserDataType.833" spec="beast.evolution.datatype.UserDataType" characterName="" codeMap="0=0, 1=1, ? =0 1 " states="2" value="0, 1"/>
                                <charstatelabels id="UserDataType.834" spec="beast.evolution.datatype.UserDataType" characterName="" codeMap="0=0, 1=1, ? =0 1 " states="2" value="0, 1"/>
                                <charstatelabels id="UserDataType.835" spec="beast.evolution.datatype.UserDataType" characterName="" codeMap="0=0, 1=1, ? =0 1 " states="2" value="0, 1"/>
                                <charstatelabels id="UserDataType.836" spec="beast.evolution.datatype.UserDataType" characterName="" codeMap="0=0, 1=1, ? =0 1 " states="2" value="0, 1"/>
                                <charstatelabels id="UserDataType.837" spec="beast.evolution.datatype.UserDataType" characterName="" codeMap="0=0, 1=1, ? =0 1 " states="2" value="0, 1"/>
                                <charstatelabels id="UserDataType.838" spec="beast.evolution.datatype.UserDataType" characterName="" codeMap="0=0, 1=1, ? =0 1 " states="2" value="0, 1"/>
                                <charstatelabels id="UserDataType.839" spec="beast.evolution.datatype.UserDataType" characterName="" codeMap="0=0, 1=1, ? =0 1 " states="2" value="0, 1"/>
                                <charstatelabels id="UserDataType.840" spec="beast.evolution.datatype.UserDataType" characterName="" codeMap="0=0, 1=1, ? =0 1 " states="2" value="0, 1"/>
                                <charstatelabels id="UserDataType.841" spec="beast.evolution.datatype.UserDataType" characterName="" codeMap="0=0, 1=1, ? =0 1 " states="2" value="0, 1"/>
                                <charstatelabels id="UserDataType.842" spec="beast.evolution.datatype.UserDataType" characterName="" codeMap="0=0, 1=1, ? =0 1 " states="2" value="0, 1"/>
                                <charstatelabels id="UserDataType.843" spec="beast.evolution.datatype.UserDataType" characterName="" codeMap="0=0, 1=1, ? =0 1 " states="2" value="0, 1"/>
                                <charstatelabels id="UserDataType.844" spec="beast.evolution.datatype.UserDataType" characterName="" codeMap="0=0, 1=1, ? =0 1 " states="2" value="0, 1"/>
                                <charstatelabels id="UserDataType.845" spec="beast.evolution.datatype.UserDataType" characterName="" codeMap="0=0, 1=1, ? =0 1 " states="2" value="0, 1"/>
                                <charstatelabels id="UserDataType.846" spec="beast.evolution.datatype.UserDataType" characterName="" codeMap="0=0, 1=1, ? =0 1 " states="2" value="0, 1"/>
                                <charstatelabels id="UserDataType.847" spec="beast.evolution.datatype.UserDataType" characterName="" codeMap="0=0, 1=1, ? =0 1 " states="2" value="0, 1"/>
                                <charstatelabels id="UserDataType.848" spec="beast.evolution.datatype.UserDataType" characterName="" codeMap="0=0, 1=1, ? =0 1 " states="2" value="0, 1"/>
                                <charstatelabels id="UserDataType.849" spec="beast.evolution.datatype.UserDataType" characterName="" codeMap="0=0, 1=1, ? =0 1 " states="2" value="0, 1"/>
                                <charstatelabels id="UserDataType.850" spec="beast.evolution.datatype.UserDataType" characterName="" codeMap="0=0, 1=1, ? =0 1 " states="2" value="0, 1"/>
                                <charstatelabels id="UserDataType.851" spec="beast.evolution.datatype.UserDataType" characterName="" codeMap="0=0, 1=1, ? =0 1 " states="2" value="0, 1"/>
                                <charstatelabels id="UserDataType.852" spec="beast.evolution.datatype.UserDataType" characterName="" codeMap="0=0, 1=1, ? =0 1 " states="2" value="0, 1"/>
                                <charstatelabels id="UserDataType.853" spec="beast.evolution.datatype.UserDataType" characterName="" codeMap="0=0, 1=1, ? =0 1 " states="2" value="0, 1"/>
                                <charstatelabels id="UserDataType.854" spec="beast.evolution.datatype.UserDataType" characterName="" codeMap="0=0, 1=1, ? =0 1 " states="2" value="0, 1"/>
                                <charstatelabels id="UserDataType.855" spec="beast.evolution.datatype.UserDataType" characterName="" codeMap="0=0, 1=1, ? =0 1 " states="2" value="0, 1"/>
                                <charstatelabels id="UserDataType.856" spec="beast.evolution.datatype.UserDataType" characterName="" codeMap="0=0, 1=1, ? =0 1 " states="2" value="0, 1"/>
                                <charstatelabels id="UserDataType.857" spec="beast.evolution.datatype.UserDataType" characterName="" codeMap="0=0, 1=1, ? =0 1 " states="2" value="0, 1"/>
                                <charstatelabels id="UserDataType.858" spec="beast.evolution.datatype.UserDataType" characterName="" codeMap="0=0, 1=1, ? =0 1 " states="2" value="0, 1"/>
                                <charstatelabels id="UserDataType.859" spec="beast.evolution.datatype.UserDataType" characterName="" codeMap="0=0, 1=1, ? =0 1 " states="2" value="0, 1"/>
                                <charstatelabels id="UserDataType.860" spec="beast.evolution.datatype.UserDataType" characterName="" codeMap="0=0, 1=1, ? =0 1 " states="2" value="0, 1"/>
                                <charstatelabels id="UserDataType.861" spec="beast.evolution.datatype.UserDataType" characterName="" codeMap="0=0, 1=1, ? =0 1 " states="2" value="0, 1"/>
                                <charstatelabels id="UserDataType.862" spec="beast.evolution.datatype.UserDataType" characterName="" codeMap="0=0, 1=1, ? =0 1 " states="2" value="0, 1"/>
                                <charstatelabels id="UserDataType.863" spec="beast.evolution.datatype.UserDataType" characterName="" codeMap="0=0, 1=1, ? =0 1 " states="2" value="0, 1"/>
                                <charstatelabels id="UserDataType.864" spec="beast.evolution.datatype.UserDataType" characterName="" codeMap="0=0, 1=1, ? =0 1 " states="2" value="0, 1"/>
                                <charstatelabels id="UserDataType.865" spec="beast.evolution.datatype.UserDataType" characterName="" codeMap="0=0, 1=1, ? =0 1 " states="2" value="0, 1"/>
                                <charstatelabels id="UserDataType.866" spec="beast.evolution.datatype.UserDataType" characterName="" codeMap="0=0, 1=1, ? =0 1 " states="2" value="0, 1"/>
                                <charstatelabels id="UserDataType.867" spec="beast.evolution.datatype.UserDataType" characterName="" codeMap="0=0, 1=1, ? =0 1 " states="2" value="0, 1"/>
                                <charstatelabels id="UserDataType.868" spec="beast.evolution.datatype.UserDataType" characterName="" codeMap="0=0, 1=1, ? =0 1 " states="2" value="0, 1"/>
                                <charstatelabels id="UserDataType.869" spec="beast.evolution.datatype.UserDataType" characterName="" codeMap="0=0, 1=1, ? =0 1 " states="2" value="0, 1"/>
                                <charstatelabels id="UserDataType.870" spec="beast.evolution.datatype.UserDataType" characterName="" codeMap="0=0, 1=1, ? =0 1 " states="2" value="0, 1"/>
                                <charstatelabels id="UserDataType.871" spec="beast.evolution.datatype.UserDataType" characterName="" codeMap="0=0, 1=1, ? =0 1 " states="2" value="0, 1"/>
                                <charstatelabels id="UserDataType.872" spec="beast.evolution.datatype.UserDataType" characterName="" codeMap="0=0, 1=1, ? =0 1 " states="2" value="0, 1"/>
                                <charstatelabels id="UserDataType.873" spec="beast.evolution.datatype.UserDataType" characterName="" codeMap="0=0, 1=1, ? =0 1 " states="2" value="0, 1"/>
                                <charstatelabels id="UserDataType.874" spec="beast.evolution.datatype.UserDataType" characterName="" codeMap="0=0, 1=1, ? =0 1 " states="2" value="0, 1"/>
                                <charstatelabels id="UserDataType.875" spec="beast.evolution.datatype.UserDataType" characterName="" codeMap="0=0, 1=1, ? =0 1 " states="2" value="0, 1"/>
                                <charstatelabels id="UserDataType.876" spec="beast.evolution.datatype.UserDataType" characterName="" codeMap="0=0, 1=1, ? =0 1 " states="2" value="0, 1"/>
                                <charstatelabels id="UserDataType.877" spec="beast.evolution.datatype.UserDataType" characterName="" codeMap="0=0, 1=1, ? =0 1 " states="2" value="0, 1"/>
                                <charstatelabels id="UserDataType.878" spec="beast.evolution.datatype.UserDataType" characterName="" codeMap="0=0, 1=1, ? =0 1 " states="2" value="0, 1"/>
                                <charstatelabels id="UserDataType.879" spec="beast.evolution.datatype.UserDataType" characterName="" codeMap="0=0, 1=1, ? =0 1 " states="2" value="0, 1"/>
                                <charstatelabels id="UserDataType.880" spec="beast.evolution.datatype.UserDataType" characterName="" codeMap="0=0, 1=1, ? =0 1 " states="2" value="0, 1"/>
                                <charstatelabels id="UserDataType.881" spec="beast.evolution.datatype.UserDataType" characterName="" codeMap="0=0, 1=1, ? =0 1 " states="2" value="0, 1"/>
                                <charstatelabels id="UserDataType.882" spec="beast.evolution.datatype.UserDataType" characterName="" codeMap="0=0, 1=1, ? =0 1 " states="2" value="0, 1"/>
                                <charstatelabels id="UserDataType.883" spec="beast.evolution.datatype.UserDataType" characterName="" codeMap="0=0, 1=1, ? =0 1 " states="2" value="0, 1"/>
                                <charstatelabels id="UserDataType.884" spec="beast.evolution.datatype.UserDataType" characterName="" codeMap="0=0, 1=1, ? =0 1 " states="2" value="0, 1"/>
                                <charstatelabels id="UserDataType.885" spec="beast.evolution.datatype.UserDataType" characterName="" codeMap="0=0, 1=1, ? =0 1 " states="2" value="0, 1"/>
                                <charstatelabels id="UserDataType.886" spec="beast.evolution.datatype.UserDataType" characterName="" codeMap="0=0, 1=1, ? =0 1 " states="2" value="0, 1"/>
                                <charstatelabels id="UserDataType.887" spec="beast.evolution.datatype.UserDataType" characterName="" codeMap="0=0, 1=1, ? =0 1 " states="2" value="0, 1"/>
                                <charstatelabels id="UserDataType.888" spec="beast.evolution.datatype.UserDataType" characterName="" codeMap="0=0, 1=1, ? =0 1 " states="2" value="0, 1"/>
                                <charstatelabels id="UserDataType.889" spec="beast.evolution.datatype.UserDataType" characterName="" codeMap="0=0, 1=1, ? =0 1 " states="2" value="0, 1"/>
                                <charstatelabels id="UserDataType.890" spec="beast.evolution.datatype.UserDataType" characterName="" codeMap="0=0, 1=1, ? =0 1 " states="2" value="0, 1"/>
                                <charstatelabels id="UserDataType.891" spec="beast.evolution.datatype.UserDataType" characterName="" codeMap="0=0, 1=1, ? =0 1 " states="2" value="0, 1"/>
                                <charstatelabels id="UserDataType.892" spec="beast.evolution.datatype.UserDataType" characterName="" codeMap="0=0, 1=1, ? =0 1 " states="2" value="0, 1"/>
                                <charstatelabels id="UserDataType.893" spec="beast.evolution.datatype.UserDataType" characterName="" codeMap="0=0, 1=1, ? =0 1 " states="2" value="0, 1"/>
                                <charstatelabels id="UserDataType.894" spec="beast.evolution.datatype.UserDataType" characterName="" codeMap="0=0, 1=1, ? =0 1 " states="2" value="0, 1"/>
                                <charstatelabels id="UserDataType.895" spec="beast.evolution.datatype.UserDataType" characterName="" codeMap="0=0, 1=1, ? =0 1 " states="2" value="0, 1"/>
                                <charstatelabels id="UserDataType.896" spec="beast.evolution.datatype.UserDataType" characterName="" codeMap="0=0, 1=1, ? =0 1 " states="2" value="0, 1"/>
                                <charstatelabels id="UserDataType.897" spec="beast.evolution.datatype.UserDataType" characterName="" codeMap="0=0, 1=1, ? =0 1 " states="2" value="0, 1"/>
                                <charstatelabels id="UserDataType.898" spec="beast.evolution.datatype.UserDataType" characterName="" codeMap="0=0, 1=1, ? =0 1 " states="2" value="0, 1"/>
                                <charstatelabels id="UserDataType.899" spec="beast.evolution.datatype.UserDataType" characterName="" codeMap="0=0, 1=1, ? =0 1 " states="2" value="0, 1"/>
                                <charstatelabels id="UserDataType.900" spec="beast.evolution.datatype.UserDataType" characterName="" codeMap="0=0, 1=1, ? =0 1 " states="2" value="0, 1"/>
                                <charstatelabels id="UserDataType.901" spec="beast.evolution.datatype.UserDataType" characterName="" codeMap="0=0, 1=1, ? =0 1 " states="2" value="0, 1"/>
                                <charstatelabels id="UserDataType.902" spec="beast.evolution.datatype.UserDataType" characterName="" codeMap="0=0, 1=1, ? =0 1 " states="2" value="0, 1"/>
                                <charstatelabels id="UserDataType.903" spec="beast.evolution.datatype.UserDataType" characterName="" codeMap="0=0, 1=1, ? =0 1 " states="2" value="0, 1"/>
                                <charstatelabels id="UserDataType.904" spec="beast.evolution.datatype.UserDataType" characterName="" codeMap="0=0, 1=1, ? =0 1 " states="2" value="0, 1"/>
                                <charstatelabels id="UserDataType.905" spec="beast.evolution.datatype.UserDataType" characterName="" codeMap="0=0, 1=1, ? =0 1 " states="2" value="0, 1"/>
                                <charstatelabels id="UserDataType.906" spec="beast.evolution.datatype.UserDataType" characterName="" codeMap="0=0, 1=1, ? =0 1 " states="2" value="0, 1"/>
                                <charstatelabels id="UserDataType.907" spec="beast.evolution.datatype.UserDataType" characterName="" codeMap="0=0, 1=1, ? =0 1 " states="2" value="0, 1"/>
                                <charstatelabels id="UserDataType.908" spec="beast.evolution.datatype.UserDataType" characterName="" codeMap="0=0, 1=1, ? =0 1 " states="2" value="0, 1"/>
                                <charstatelabels id="UserDataType.909" spec="beast.evolution.datatype.UserDataType" characterName="" codeMap="0=0, 1=1, ? =0 1 " states="2" value="0, 1"/>
                                <charstatelabels id="UserDataType.910" spec="beast.evolution.datatype.UserDataType" characterName="" codeMap="0=0, 1=1, ? =0 1 " states="2" value="0, 1"/>
                                <charstatelabels id="UserDataType.911" spec="beast.evolution.datatype.UserDataType" characterName="" codeMap="0=0, 1=1, ? =0 1 " states="2" value="0, 1"/>
                                <charstatelabels id="UserDataType.912" spec="beast.evolution.datatype.UserDataType" characterName="" codeMap="0=0, 1=1, ? =0 1 " states="2" value="0, 1"/>
                                <charstatelabels id="UserDataType.913" spec="beast.evolution.datatype.UserDataType" characterName="" codeMap="0=0, 1=1, ? =0 1 " states="2" value="0, 1"/>
                                <charstatelabels id="UserDataType.914" spec="beast.evolution.datatype.UserDataType" characterName="" codeMap="0=0, 1=1, ? =0 1 " states="2" value="0, 1"/>
                                <charstatelabels id="UserDataType.915" spec="beast.evolution.datatype.UserDataType" characterName="" codeMap="0=0, 1=1, ? =0 1 " states="2" value="0, 1"/>
                                <charstatelabels id="UserDataType.916" spec="beast.evolution.datatype.UserDataType" characterName="" codeMap="0=0, 1=1, ? =0 1 " states="2" value="0, 1"/>
                                <charstatelabels id="UserDataType.917" spec="beast.evolution.datatype.UserDataType" characterName="" codeMap="0=0, 1=1, ? =0 1 " states="2" value="0, 1"/>
                                <charstatelabels id="UserDataType.918" spec="beast.evolution.datatype.UserDataType" characterName="" codeMap="0=0, 1=1, ? =0 1 " states="2" value="0, 1"/>
                                <charstatelabels id="UserDataType.919" spec="beast.evolution.datatype.UserDataType" characterName="" codeMap="0=0, 1=1, ? =0 1 " states="2" value="0, 1"/>
                                <charstatelabels id="UserDataType.920" spec="beast.evolution.datatype.UserDataType" characterName="" codeMap="0=0, 1=1, ? =0 1 " states="2" value="0, 1"/>
                                <charstatelabels id="UserDataType.921" spec="beast.evolution.datatype.UserDataType" characterName="" codeMap="0=0, 1=1, ? =0 1 " states="2" value="0, 1"/>
                                <charstatelabels id="UserDataType.922" spec="beast.evolution.datatype.UserDataType" characterName="" codeMap="0=0, 1=1, ? =0 1 " states="2" value="0, 1"/>
                                <charstatelabels id="UserDataType.923" spec="beast.evolution.datatype.UserDataType" characterName="" codeMap="0=0, 1=1, ? =0 1 " states="2" value="0, 1"/>
                                <charstatelabels id="UserDataType.924" spec="beast.evolution.datatype.UserDataType" characterName="" codeMap="0=0, 1=1, ? =0 1 " states="2" value="0, 1"/>
                                <charstatelabels id="UserDataType.925" spec="beast.evolution.datatype.UserDataType" characterName="" codeMap="0=0, 1=1, ? =0 1 " states="2" value="0, 1"/>
                                <charstatelabels id="UserDataType.926" spec="beast.evolution.datatype.UserDataType" characterName="" codeMap="0=0, 1=1, ? =0 1 " states="2" value="0, 1"/>
                                <charstatelabels id="UserDataType.927" spec="beast.evolution.datatype.UserDataType" characterName="" codeMap="0=0, 1=1, ? =0 1 " states="2" value="0, 1"/>
                                <charstatelabels id="UserDataType.928" spec="beast.evolution.datatype.UserDataType" characterName="" codeMap="0=0, 1=1, ? =0 1 " states="2" value="0, 1"/>
                                <charstatelabels id="UserDataType.929" spec="beast.evolution.datatype.UserDataType" characterName="" codeMap="0=0, 1=1, ? =0 1 " states="2" value="0, 1"/>
                                <charstatelabels id="UserDataType.930" spec="beast.evolution.datatype.UserDataType" characterName="" codeMap="0=0, 1=1, ? =0 1 " states="2" value="0, 1"/>
                                <charstatelabels id="UserDataType.931" spec="beast.evolution.datatype.UserDataType" characterName="" codeMap="0=0, 1=1, ? =0 1 " states="2" value="0, 1"/>
                                <charstatelabels id="UserDataType.932" spec="beast.evolution.datatype.UserDataType" characterName="" codeMap="0=0, 1=1, ? =0 1 " states="2" value="0, 1"/>
                                <charstatelabels id="UserDataType.933" spec="beast.evolution.datatype.UserDataType" characterName="" codeMap="0=0, 1=1, ? =0 1 " states="2" value="0, 1"/>
                                <charstatelabels id="UserDataType.934" spec="beast.evolution.datatype.UserDataType" characterName="" codeMap="0=0, 1=1, ? =0 1 " states="2" value="0, 1"/>
                                <charstatelabels id="UserDataType.935" spec="beast.evolution.datatype.UserDataType" characterName="" codeMap="0=0, 1=1, ? =0 1 " states="2" value="0, 1"/>
                                <charstatelabels id="UserDataType.936" spec="beast.evolution.datatype.UserDataType" characterName="" codeMap="0=0, 1=1, ? =0 1 " states="2" value="0, 1"/>
                                <charstatelabels id="UserDataType.937" spec="beast.evolution.datatype.UserDataType" characterName="" codeMap="0=0, 1=1, ? =0 1 " states="2" value="0, 1"/>
                                <charstatelabels id="UserDataType.938" spec="beast.evolution.datatype.UserDataType" characterName="" codeMap="0=0, 1=1, ? =0 1 " states="2" value="0, 1"/>
                                <charstatelabels id="UserDataType.939" spec="beast.evolution.datatype.UserDataType" characterName="" codeMap="0=0, 1=1, ? =0 1 " states="2" value="0, 1"/>
                                <charstatelabels id="UserDataType.940" spec="beast.evolution.datatype.UserDataType" characterName="" codeMap="0=0, 1=1, ? =0 1 " states="2" value="0, 1"/>
                                <charstatelabels id="UserDataType.941" spec="beast.evolution.datatype.UserDataType" characterName="" codeMap="0=0, 1=1, ? =0 1 " states="2" value="0, 1"/>
                                <charstatelabels id="UserDataType.942" spec="beast.evolution.datatype.UserDataType" characterName="" codeMap="0=0, 1=1, ? =0 1 " states="2" value="0, 1"/>
                                <charstatelabels id="UserDataType.943" spec="beast.evolution.datatype.UserDataType" characterName="" codeMap="0=0, 1=1, ? =0 1 " states="2" value="0, 1"/>
                                <charstatelabels id="UserDataType.944" spec="beast.evolution.datatype.UserDataType" characterName="" codeMap="0=0, 1=1, ? =0 1 " states="2" value="0, 1"/>
                                <charstatelabels id="UserDataType.945" spec="beast.evolution.datatype.UserDataType" characterName="" codeMap="0=0, 1=1, ? =0 1 " states="2" value="0, 1"/>
                                <charstatelabels id="UserDataType.946" spec="beast.evolution.datatype.UserDataType" characterName="" codeMap="0=0, 1=1, ? =0 1 " states="2" value="0, 1"/>
                                <charstatelabels id="UserDataType.947" spec="beast.evolution.datatype.UserDataType" characterName="" codeMap="0=0, 1=1, ? =0 1 " states="2" value="0, 1"/>
                                <charstatelabels id="UserDataType.948" spec="beast.evolution.datatype.UserDataType" characterName="" codeMap="0=0, 1=1, ? =0 1 " states="2" value="0, 1"/>
                                <charstatelabels id="UserDataType.949" spec="beast.evolution.datatype.UserDataType" characterName="" codeMap="0=0, 1=1, ? =0 1 " states="2" value="0, 1"/>
                                <charstatelabels id="UserDataType.950" spec="beast.evolution.datatype.UserDataType" characterName="" codeMap="0=0, 1=1, ? =0 1 " states="2" value="0, 1"/>
                                <charstatelabels id="UserDataType.951" spec="beast.evolution.datatype.UserDataType" characterName="" codeMap="0=0, 1=1, ? =0 1 " states="2" value="0, 1"/>
                                <charstatelabels id="UserDataType.952" spec="beast.evolution.datatype.UserDataType" characterName="" codeMap="0=0, 1=1, ? =0 1 " states="2" value="0, 1"/>
                                <charstatelabels id="UserDataType.953" spec="beast.evolution.datatype.UserDataType" characterName="" codeMap="0=0, 1=1, ? =0 1 " states="2" value="0, 1"/>
                                <charstatelabels id="UserDataType.954" spec="beast.evolution.datatype.UserDataType" characterName="" codeMap="0=0, 1=1, ? =0 1 " states="2" value="0, 1"/>
                                <charstatelabels id="UserDataType.955" spec="beast.evolution.datatype.UserDataType" characterName="" codeMap="0=0, 1=1, ? =0 1 " states="2" value="0, 1"/>
                                <charstatelabels id="UserDataType.956" spec="beast.evolution.datatype.UserDataType" characterName="" codeMap="0=0, 1=1, ? =0 1 " states="2" value="0, 1"/>
                                <charstatelabels id="UserDataType.957" spec="beast.evolution.datatype.UserDataType" characterName="" codeMap="0=0, 1=1, ? =0 1 " states="2" value="0, 1"/>
                                <charstatelabels id="UserDataType.958" spec="beast.evolution.datatype.UserDataType" characterName="" codeMap="0=0, 1=1, ? =0 1 " states="2" value="0, 1"/>
                                <charstatelabels id="UserDataType.959" spec="beast.evolution.datatype.UserDataType" characterName="" codeMap="0=0, 1=1, ? =0 1 " states="2" value="0, 1"/>
                                <charstatelabels id="UserDataType.960" spec="beast.evolution.datatype.UserDataType" characterName="" codeMap="0=0, 1=1, ? =0 1 " states="2" value="0, 1"/>
                                <charstatelabels id="UserDataType.961" spec="beast.evolution.datatype.UserDataType" characterName="" codeMap="0=0, 1=1, ? =0 1 " states="2" value="0, 1"/>
                                <charstatelabels id="UserDataType.962" spec="beast.evolution.datatype.UserDataType" characterName="" codeMap="0=0, 1=1, ? =0 1 " states="2" value="0, 1"/>
                                <charstatelabels id="UserDataType.963" spec="beast.evolution.datatype.UserDataType" characterName="" codeMap="0=0, 1=1, ? =0 1 " states="2" value="0, 1"/>
                                <charstatelabels id="UserDataType.964" spec="beast.evolution.datatype.UserDataType" characterName="" codeMap="0=0, 1=1, ? =0 1 " states="2" value="0, 1"/>
                                <charstatelabels id="UserDataType.965" spec="beast.evolution.datatype.UserDataType" characterName="" codeMap="0=0, 1=1, ? =0 1 " states="2" value="0, 1"/>
                                <charstatelabels id="UserDataType.966" spec="beast.evolution.datatype.UserDataType" characterName="" codeMap="0=0, 1=1, ? =0 1 " states="2" value="0, 1"/>
                                <charstatelabels id="UserDataType.967" spec="beast.evolution.datatype.UserDataType" characterName="" codeMap="0=0, 1=1, ? =0 1 " states="2" value="0, 1"/>
                                <charstatelabels id="UserDataType.968" spec="beast.evolution.datatype.UserDataType" characterName="" codeMap="0=0, 1=1, ? =0 1 " states="2" value="0, 1"/>
                                <charstatelabels id="UserDataType.969" spec="beast.evolution.datatype.UserDataType" characterName="" codeMap="0=0, 1=1, ? =0 1 " states="2" value="0, 1"/>
                                <charstatelabels id="UserDataType.970" spec="beast.evolution.datatype.UserDataType" characterName="" codeMap="0=0, 1=1, ? =0 1 " states="2" value="0, 1"/>
                                <charstatelabels id="UserDataType.971" spec="beast.evolution.datatype.UserDataType" characterName="" codeMap="0=0, 1=1, ? =0 1 " states="2" value="0, 1"/>
                                <charstatelabels id="UserDataType.972" spec="beast.evolution.datatype.UserDataType" characterName="" codeMap="0=0, 1=1, ? =0 1 " states="2" value="0, 1"/>
                                <charstatelabels id="UserDataType.973" spec="beast.evolution.datatype.UserDataType" characterName="" codeMap="0=0, 1=1, ? =0 1 " states="2" value="0, 1"/>
                                <charstatelabels id="UserDataType.974" spec="beast.evolution.datatype.UserDataType" characterName="" codeMap="0=0, 1=1, ? =0 1 " states="2" value="0, 1"/>
                                <charstatelabels id="UserDataType.975" spec="beast.evolution.datatype.UserDataType" characterName="" codeMap="0=0, 1=1, ? =0 1 " states="2" value="0, 1"/>
                                <charstatelabels id="UserDataType.976" spec="beast.evolution.datatype.UserDataType" characterName="" codeMap="0=0, 1=1, ? =0 1 " states="2" value="0, 1"/>
                                <charstatelabels id="UserDataType.977" spec="beast.evolution.datatype.UserDataType" characterName="" codeMap="0=0, 1=1, ? =0 1 " states="2" value="0, 1"/>
                                <charstatelabels id="UserDataType.978" spec="beast.evolution.datatype.UserDataType" characterName="" codeMap="0=0, 1=1, ? =0 1 " states="2" value="0, 1"/>
                                <charstatelabels id="UserDataType.979" spec="beast.evolution.datatype.UserDataType" characterName="" codeMap="0=0, 1=1, ? =0 1 " states="2" value="0, 1"/>
                                <charstatelabels id="UserDataType.980" spec="beast.evolution.datatype.UserDataType" characterName="" codeMap="0=0, 1=1, ? =0 1 " states="2" value="0, 1"/>
                                <charstatelabels id="UserDataType.981" spec="beast.evolution.datatype.UserDataType" characterName="" codeMap="0=0, 1=1, ? =0 1 " states="2" value="0, 1"/>
                                <charstatelabels id="UserDataType.982" spec="beast.evolution.datatype.UserDataType" characterName="" codeMap="0=0, 1=1, ? =0 1 " states="2" value="0, 1"/>
                                <charstatelabels id="UserDataType.983" spec="beast.evolution.datatype.UserDataType" characterName="" codeMap="0=0, 1=1, ? =0 1 " states="2" value="0, 1"/>
                                <charstatelabels id="UserDataType.984" spec="beast.evolution.datatype.UserDataType" characterName="" codeMap="0=0, 1=1, ? =0 1 " states="2" value="0, 1"/>
                                <charstatelabels id="UserDataType.985" spec="beast.evolution.datatype.UserDataType" characterName="" codeMap="0=0, 1=1, ? =0 1 " states="2" value="0, 1"/>
                                <charstatelabels id="UserDataType.986" spec="beast.evolution.datatype.UserDataType" characterName="" codeMap="0=0, 1=1, ? =0 1 " states="2" value="0, 1"/>
                                <charstatelabels id="UserDataType.987" spec="beast.evolution.datatype.UserDataType" characterName="" codeMap="0=0, 1=1, ? =0 1 " states="2" value="0, 1"/>
                                <charstatelabels id="UserDataType.988" spec="beast.evolution.datatype.UserDataType" characterName="" codeMap="0=0, 1=1, ? =0 1 " states="2" value="0, 1"/>
                                <charstatelabels id="UserDataType.989" spec="beast.evolution.datatype.UserDataType" characterName="" codeMap="0=0, 1=1, ? =0 1 " states="2" value="0, 1"/>
                                <charstatelabels id="UserDataType.990" spec="beast.evolution.datatype.UserDataType" characterName="" codeMap="0=0, 1=1, ? =0 1 " states="2" value="0, 1"/>
                                <charstatelabels id="UserDataType.991" spec="beast.evolution.datatype.UserDataType" characterName="" codeMap="0=0, 1=1, ? =0 1 " states="2" value="0, 1"/>
                                <charstatelabels id="UserDataType.992" spec="beast.evolution.datatype.UserDataType" characterName="" codeMap="0=0, 1=1, ? =0 1 " states="2" value="0, 1"/>
                                <charstatelabels id="UserDataType.993" spec="beast.evolution.datatype.UserDataType" characterName="" codeMap="0=0, 1=1, ? =0 1 " states="2" value="0, 1"/>
                                <charstatelabels id="UserDataType.994" spec="beast.evolution.datatype.UserDataType" characterName="" codeMap="0=0, 1=1, ? =0 1 " states="2" value="0, 1"/>
                                <charstatelabels id="UserDataType.995" spec="beast.evolution.datatype.UserDataType" characterName="" codeMap="0=0, 1=1, ? =0 1 " states="2" value="0, 1"/>
                                <charstatelabels id="UserDataType.996" spec="beast.evolution.datatype.UserDataType" characterName="" codeMap="0=0, 1=1, ? =0 1 " states="2" value="0, 1"/>
                                <charstatelabels id="UserDataType.997" spec="beast.evolution.datatype.UserDataType" characterName="" codeMap="0=0, 1=1, ? =0 1 " states="2" value="0, 1"/>
                                <charstatelabels id="UserDataType.998" spec="beast.evolution.datatype.UserDataType" characterName="" codeMap="0=0, 1=1, ? =0 1 " states="2" value="0, 1"/>
                                <charstatelabels id="UserDataType.999" spec="beast.evolution.datatype.UserDataType" characterName="" codeMap="0=0, 1=1, ? =0 1 " states="2" value="0, 1"/>
                                <charstatelabels id="UserDataType.1000" spec="beast.evolution.datatype.UserDataType" characterName="" codeMap="0=0, 1=1, ? =0 1 " states="2" value="0, 1"/>
                                <charstatelabels id="UserDataType.1001" spec="beast.evolution.datatype.UserDataType" characterName="" codeMap="0=0, 1=1, ? =0 1 " states="2" value="0, 1"/>
                                <charstatelabels id="UserDataType.1002" spec="beast.evolution.datatype.UserDataType" characterName="" codeMap="0=0, 1=1, ? =0 1 " states="2" value="0, 1"/>
                                <charstatelabels id="UserDataType.1003" spec="beast.evolution.datatype.UserDataType" characterName="" codeMap="0=0, 1=1, ? =0 1 " states="2" value="0, 1"/>
                                <charstatelabels id="UserDataType.1004" spec="beast.evolution.datatype.UserDataType" characterName="" codeMap="0=0, 1=1, ? =0 1 " states="2" value="0, 1"/>
                                <charstatelabels id="UserDataType.1005" spec="beast.evolution.datatype.UserDataType" characterName="" codeMap="0=0, 1=1, ? =0 1 " states="2" value="0, 1"/>
                                <charstatelabels id="UserDataType.1006" spec="beast.evolution.datatype.UserDataType" characterName="" codeMap="0=0, 1=1, ? =0 1 " states="2" value="0, 1"/>
                                <charstatelabels id="UserDataType.1007" spec="beast.evolution.datatype.UserDataType" characterName="" codeMap="0=0, 1=1, ? =0 1 " states="2" value="0, 1"/>
                                <charstatelabels id="UserDataType.1008" spec="beast.evolution.datatype.UserDataType" characterName="" codeMap="0=0, 1=1, ? =0 1 " states="2" value="0, 1"/>
                                <charstatelabels id="UserDataType.1009" spec="beast.evolution.datatype.UserDataType" characterName="" codeMap="0=0, 1=1, ? =0 1 " states="2" value="0, 1"/>
                                <charstatelabels id="UserDataType.1010" spec="beast.evolution.datatype.UserDataType" characterName="" codeMap="0=0, 1=1, ? =0 1 " states="2" value="0, 1"/>
                                <charstatelabels id="UserDataType.1011" spec="beast.evolution.datatype.UserDataType" characterName="" codeMap="0=0, 1=1, ? =0 1 " states="2" value="0, 1"/>
                                <charstatelabels id="UserDataType.1012" spec="beast.evolution.datatype.UserDataType" characterName="" codeMap="0=0, 1=1, ? =0 1 " states="2" value="0, 1"/>
                                <charstatelabels id="UserDataType.1013" spec="beast.evolution.datatype.UserDataType" characterName="" codeMap="0=0, 1=1, ? =0 1 " states="2" value="0, 1"/>
                                <charstatelabels id="UserDataType.1014" spec="beast.evolution.datatype.UserDataType" characterName="" codeMap="0=0, 1=1, ? =0 1 " states="2" value="0, 1"/>
                                <charstatelabels id="UserDataType.1015" spec="beast.evolution.datatype.UserDataType" characterName="" codeMap="0=0, 1=1, ? =0 1 " states="2" value="0, 1"/>
                                <charstatelabels id="UserDataType.1016" spec="beast.evolution.datatype.UserDataType" characterName="" codeMap="0=0, 1=1, ? =0 1 " states="2" value="0, 1"/>
                                <charstatelabels id="UserDataType.1017" spec="beast.evolution.datatype.UserDataType" characterName="" codeMap="0=0, 1=1, ? =0 1 " states="2" value="0, 1"/>
                                <charstatelabels id="UserDataType.1018" spec="beast.evolution.datatype.UserDataType" characterName="" codeMap="0=0, 1=1, ? =0 1 " states="2" value="0, 1"/>
                                <charstatelabels id="UserDataType.1019" spec="beast.evolution.datatype.UserDataType" characterName="" codeMap="0=0, 1=1, ? =0 1 " states="2" value="0, 1"/>
                                <charstatelabels id="UserDataType.1020" spec="beast.evolution.datatype.UserDataType" characterName="" codeMap="0=0, 1=1, ? =0 1 " states="2" value="0, 1"/>
                                <charstatelabels id="UserDataType.1021" spec="beast.evolution.datatype.UserDataType" characterName="" codeMap="0=0, 1=1, ? =0 1 " states="2" value="0, 1"/>
                                <charstatelabels id="UserDataType.1022" spec="beast.evolution.datatype.UserDataType" characterName="" codeMap="0=0, 1=1, ? =0 1 " states="2" value="0, 1"/>
                                <charstatelabels id="UserDataType.1023" spec="beast.evolution.datatype.UserDataType" characterName="" codeMap="0=0, 1=1, ? =0 1 " states="2" value="0, 1"/>
                                <charstatelabels id="UserDataType.1024" spec="beast.evolution.datatype.UserDataType" characterName="" codeMap="0=0, 1=1, ? =0 1 " states="2" value="0, 1"/>
                                <charstatelabels id="UserDataType.1025" spec="beast.evolution.datatype.UserDataType" characterName="" codeMap="0=0, 1=1, ? =0 1 " states="2" value="0, 1"/>
                                <charstatelabels id="UserDataType.1026" spec="beast.evolution.datatype.UserDataType" characterName="" codeMap="0=0, 1=1, ? =0 1 " states="2" value="0, 1"/>
                                <charstatelabels id="UserDataType.1027" spec="beast.evolution.datatype.UserDataType" characterName="" codeMap="0=0, 1=1, ? =0 1 " states="2" value="0, 1"/>
                                <charstatelabels id="UserDataType.1028" spec="beast.evolution.datatype.UserDataType" characterName="" codeMap="0=0, 1=1, ? =0 1 " states="2" value="0, 1"/>
                                <charstatelabels id="UserDataType.1029" spec="beast.evolution.datatype.UserDataType" characterName="" codeMap="0=0, 1=1, ? =0 1 " states="2" value="0, 1"/>
                                <charstatelabels id="UserDataType.1030" spec="beast.evolution.datatype.UserDataType" characterName="" codeMap="0=0, 1=1, ? =0 1 " states="2" value="0, 1"/>
                                <charstatelabels id="UserDataType.1031" spec="beast.evolution.datatype.UserDataType" characterName="" codeMap="0=0, 1=1, ? =0 1 " states="2" value="0, 1"/>
                                <charstatelabels id="UserDataType.1032" spec="beast.evolution.datatype.UserDataType" characterName="" codeMap="0=0, 1=1, ? =0 1 " states="2" value="0, 1"/>
                                <charstatelabels id="UserDataType.1033" spec="beast.evolution.datatype.UserDataType" characterName="" codeMap="0=0, 1=1, ? =0 1 " states="2" value="0, 1"/>
                                <charstatelabels id="UserDataType.1034" spec="beast.evolution.datatype.UserDataType" characterName="" codeMap="0=0, 1=1, ? =0 1 " states="2" value="0, 1"/>
                                <charstatelabels id="UserDataType.1035" spec="beast.evolution.datatype.UserDataType" characterName="" codeMap="0=0, 1=1, ? =0 1 " states="2" value="0, 1"/>
                                <charstatelabels id="UserDataType.1036" spec="beast.evolution.datatype.UserDataType" characterName="" codeMap="0=0, 1=1, ? =0 1 " states="2" value="0, 1"/>
                                <charstatelabels id="UserDataType.1037" spec="beast.evolution.datatype.UserDataType" characterName="" codeMap="0=0, 1=1, ? =0 1 " states="2" value="0, 1"/>
                                <charstatelabels id="UserDataType.1038" spec="beast.evolution.datatype.UserDataType" characterName="" codeMap="0=0, 1=1, ? =0 1 " states="2" value="0, 1"/>
                                <charstatelabels id="UserDataType.1039" spec="beast.evolution.datatype.UserDataType" characterName="" codeMap="0=0, 1=1, ? =0 1 " states="2" value="0, 1"/>
                                <charstatelabels id="UserDataType.1040" spec="beast.evolution.datatype.UserDataType" characterName="" codeMap="0=0, 1=1, ? =0 1 " states="2" value="0, 1"/>
                                <charstatelabels id="UserDataType.1041" spec="beast.evolution.datatype.UserDataType" characterName="" codeMap="0=0, 1=1, ? =0 1 " states="2" value="0, 1"/>
                                <charstatelabels id="UserDataType.1042" spec="beast.evolution.datatype.UserDataType" characterName="" codeMap="0=0, 1=1, ? =0 1 " states="2" value="0, 1"/>
                                <charstatelabels id="UserDataType.1043" spec="beast.evolution.datatype.UserDataType" characterName="" codeMap="0=0, 1=1, ? =0 1 " states="2" value="0, 1"/>
                                <charstatelabels id="UserDataType.1044" spec="beast.evolution.datatype.UserDataType" characterName="" codeMap="0=0, 1=1, ? =0 1 " states="2" value="0, 1"/>
                                <charstatelabels id="UserDataType.1045" spec="beast.evolution.datatype.UserDataType" characterName="" codeMap="0=0, 1=1, ? =0 1 " states="2" value="0, 1"/>
                                <charstatelabels id="UserDataType.1046" spec="beast.evolution.datatype.UserDataType" characterName="" codeMap="0=0, 1=1, ? =0 1 " states="2" value="0, 1"/>
                                <charstatelabels id="UserDataType.1047" spec="beast.evolution.datatype.UserDataType" characterName="" codeMap="0=0, 1=1, ? =0 1 " states="2" value="0, 1"/>
                                <charstatelabels id="UserDataType.1048" spec="beast.evolution.datatype.UserDataType" characterName="" codeMap="0=0, 1=1, ? =0 1 " states="2" value="0, 1"/>
                                <charstatelabels id="UserDataType.1049" spec="beast.evolution.datatype.UserDataType" characterName="" codeMap="0=0, 1=1, ? =0 1 " states="2" value="0, 1"/>
                                <charstatelabels id="UserDataType.1050" spec="beast.evolution.datatype.UserDataType" characterName="" codeMap="0=0, 1=1, ? =0 1 " states="2" value="0, 1"/>
                                <charstatelabels id="UserDataType.1051" spec="beast.evolution.datatype.UserDataType" characterName="" codeMap="0=0, 1=1, ? =0 1 " states="2" value="0, 1"/>
                                <charstatelabels id="UserDataType.1052" spec="beast.evolution.datatype.UserDataType" characterName="" codeMap="0=0, 1=1, ? =0 1 " states="2" value="0, 1"/>
                                <charstatelabels id="UserDataType.1053" spec="beast.evolution.datatype.UserDataType" characterName="" codeMap="0=0, 1=1, ? =0 1 " states="2" value="0, 1"/>
                                <charstatelabels id="UserDataType.1054" spec="beast.evolution.datatype.UserDataType" characterName="" codeMap="0=0, 1=1, ? =0 1 " states="2" value="0, 1"/>
                                <charstatelabels id="UserDataType.1055" spec="beast.evolution.datatype.UserDataType" characterName="" codeMap="0=0, 1=1, ? =0 1 " states="2" value="0, 1"/>
                                <charstatelabels id="UserDataType.1056" spec="beast.evolution.datatype.UserDataType" characterName="" codeMap="0=0, 1=1, ? =0 1 " states="2" value="0, 1"/>
                                <charstatelabels id="UserDataType.1057" spec="beast.evolution.datatype.UserDataType" characterName="" codeMap="0=0, 1=1, ? =0 1 " states="2" value="0, 1"/>
                                <charstatelabels id="UserDataType.1058" spec="beast.evolution.datatype.UserDataType" characterName="" codeMap="0=0, 1=1, ? =0 1 " states="2" value="0, 1"/>
                                <charstatelabels id="UserDataType.1059" spec="beast.evolution.datatype.UserDataType" characterName="" codeMap="0=0, 1=1, ? =0 1 " states="2" value="0, 1"/>
                                <charstatelabels id="UserDataType.1060" spec="beast.evolution.datatype.UserDataType" characterName="" codeMap="0=0, 1=1, ? =0 1 " states="2" value="0, 1"/>
                                <charstatelabels id="UserDataType.1061" spec="beast.evolution.datatype.UserDataType" characterName="" codeMap="0=0, 1=1, ? =0 1 " states="2" value="0, 1"/>
                                <charstatelabels id="UserDataType.1062" spec="beast.evolution.datatype.UserDataType" characterName="" codeMap="0=0, 1=1, ? =0 1 " states="2" value="0, 1"/>
                                <charstatelabels id="UserDataType.1063" spec="beast.evolution.datatype.UserDataType" characterName="" codeMap="0=0, 1=1, ? =0 1 " states="2" value="0, 1"/>
                                <charstatelabels id="UserDataType.1064" spec="beast.evolution.datatype.UserDataType" characterName="" codeMap="0=0, 1=1, ? =0 1 " states="2" value="0, 1"/>
                                <charstatelabels id="UserDataType.1065" spec="beast.evolution.datatype.UserDataType" characterName="" codeMap="0=0, 1=1, ? =0 1 " states="2" value="0, 1"/>
                                <charstatelabels id="UserDataType.1066" spec="beast.evolution.datatype.UserDataType" characterName="" codeMap="0=0, 1=1, ? =0 1 " states="2" value="0, 1"/>
                                <charstatelabels id="UserDataType.1067" spec="beast.evolution.datatype.UserDataType" characterName="" codeMap="0=0, 1=1, ? =0 1 " states="2" value="0, 1"/>
                                <charstatelabels id="UserDataType.1068" spec="beast.evolution.datatype.UserDataType" characterName="" codeMap="0=0, 1=1, ? =0 1 " states="2" value="0, 1"/>
                                <charstatelabels id="UserDataType.1069" spec="beast.evolution.datatype.UserDataType" characterName="" codeMap="0=0, 1=1, ? =0 1 " states="2" value="0, 1"/>
                                <charstatelabels id="UserDataType.1070" spec="beast.evolution.datatype.UserDataType" characterName="" codeMap="0=0, 1=1, ? =0 1 " states="2" value="0, 1"/>
                                <charstatelabels id="UserDataType.1071" spec="beast.evolution.datatype.UserDataType" characterName="" codeMap="0=0, 1=1, ? =0 1 " states="2" value="0, 1"/>
                                <charstatelabels id="UserDataType.1072" spec="beast.evolution.datatype.UserDataType" characterName="" codeMap="0=0, 1=1, ? =0 1 " states="2" value="0, 1"/>
                                <charstatelabels id="UserDataType.1073" spec="beast.evolution.datatype.UserDataType" characterName="" codeMap="0=0, 1=1, ? =0 1 " states="2" value="0, 1"/>
                                <charstatelabels id="UserDataType.1074" spec="beast.evolution.datatype.UserDataType" characterName="" codeMap="0=0, 1=1, ? =0 1 " states="2" value="0, 1"/>
                                <charstatelabels id="UserDataType.1075" spec="beast.evolution.datatype.UserDataType" characterName="" codeMap="0=0, 1=1, ? =0 1 " states="2" value="0, 1"/>
                                <charstatelabels id="UserDataType.1076" spec="beast.evolution.datatype.UserDataType" characterName="" codeMap="0=0, 1=1, ? =0 1 " states="2" value="0, 1"/>
                                <charstatelabels id="UserDataType.1077" spec="beast.evolution.datatype.UserDataType" characterName="" codeMap="0=0, 1=1, ? =0 1 " states="2" value="0, 1"/>
                                <charstatelabels id="UserDataType.1078" spec="beast.evolution.datatype.UserDataType" characterName="" codeMap="0=0, 1=1, ? =0 1 " states="2" value="0, 1"/>
                                <charstatelabels id="UserDataType.1079" spec="beast.evolution.datatype.UserDataType" characterName="" codeMap="0=0, 1=1, ? =0 1 " states="2" value="0, 1"/>
                                <charstatelabels id="UserDataType.1080" spec="beast.evolution.datatype.UserDataType" characterName="" codeMap="0=0, 1=1, ? =0 1 " states="2" value="0, 1"/>
                                <charstatelabels id="UserDataType.1081" spec="beast.evolution.datatype.UserDataType" characterName="" codeMap="0=0, 1=1, ? =0 1 " states="2" value="0, 1"/>
                                <charstatelabels id="UserDataType.1082" spec="beast.evolution.datatype.UserDataType" characterName="" codeMap="0=0, 1=1, ? =0 1 " states="2" value="0, 1"/>
                                <charstatelabels id="UserDataType.1083" spec="beast.evolution.datatype.UserDataType" characterName="" codeMap="0=0, 1=1, ? =0 1 " states="2" value="0, 1"/>
                                <charstatelabels id="UserDataType.1084" spec="beast.evolution.datatype.UserDataType" characterName="" codeMap="0=0, 1=1, ? =0 1 " states="2" value="0, 1"/>
                                <charstatelabels id="UserDataType.1085" spec="beast.evolution.datatype.UserDataType" characterName="" codeMap="0=0, 1=1, ? =0 1 " states="2" value="0, 1"/>
                                <charstatelabels id="UserDataType.1086" spec="beast.evolution.datatype.UserDataType" characterName="" codeMap="0=0, 1=1, ? =0 1 " states="2" value="0, 1"/>
                                <charstatelabels id="UserDataType.1087" spec="beast.evolution.datatype.UserDataType" characterName="" codeMap="0=0, 1=1, ? =0 1 " states="2" value="0, 1"/>
                                <charstatelabels id="UserDataType.1088" spec="beast.evolution.datatype.UserDataType" characterName="" codeMap="0=0, 1=1, ? =0 1 " states="2" value="0, 1"/>
                                <charstatelabels id="UserDataType.1089" spec="beast.evolution.datatype.UserDataType" characterName="" codeMap="0=0, 1=1, ? =0 1 " states="2" value="0, 1"/>
                                <charstatelabels id="UserDataType.1090" spec="beast.evolution.datatype.UserDataType" characterName="" codeMap="0=0, 1=1, ? =0 1 " states="2" value="0, 1"/>
                                <charstatelabels id="UserDataType.1091" spec="beast.evolution.datatype.UserDataType" characterName="" codeMap="0=0, 1=1, ? =0 1 " states="2" value="0, 1"/>
                                <charstatelabels id="UserDataType.1092" spec="beast.evolution.datatype.UserDataType" characterName="" codeMap="0=0, 1=1, ? =0 1 " states="2" value="0, 1"/>
                                <charstatelabels id="UserDataType.1093" spec="beast.evolution.datatype.UserDataType" characterName="" codeMap="0=0, 1=1, ? =0 1 " states="2" value="0, 1"/>
                                <charstatelabels id="UserDataType.1094" spec="beast.evolution.datatype.UserDataType" characterName="" codeMap="0=0, 1=1, ? =0 1 " states="2" value="0, 1"/>
                                <charstatelabels id="UserDataType.1095" spec="beast.evolution.datatype.UserDataType" characterName="" codeMap="0=0, 1=1, ? =0 1 " states="2" value="0, 1"/>
                                <charstatelabels id="UserDataType.1096" spec="beast.evolution.datatype.UserDataType" characterName="" codeMap="0=0, 1=1, ? =0 1 " states="2" value="0, 1"/>
                                <charstatelabels id="UserDataType.1097" spec="beast.evolution.datatype.UserDataType" characterName="" codeMap="0=0, 1=1, ? =0 1 " states="2" value="0, 1"/>
                                <charstatelabels id="UserDataType.1098" spec="beast.evolution.datatype.UserDataType" characterName="" codeMap="0=0, 1=1, ? =0 1 " states="2" value="0, 1"/>
                                <charstatelabels id="UserDataType.1099" spec="beast.evolution.datatype.UserDataType" characterName="" codeMap="0=0, 1=1, ? =0 1 " states="2" value="0, 1"/>
                                <charstatelabels id="UserDataType.1100" spec="beast.evolution.datatype.UserDataType" characterName="" codeMap="0=0, 1=1, ? =0 1 " states="2" value="0, 1"/>
                                <charstatelabels id="UserDataType.1101" spec="beast.evolution.datatype.UserDataType" characterName="" codeMap="0=0, 1=1, ? =0 1 " states="2" value="0, 1"/>
                                <charstatelabels id="UserDataType.1102" spec="beast.evolution.datatype.UserDataType" characterName="" codeMap="0=0, 1=1, ? =0 1 " states="2" value="0, 1"/>
                                <charstatelabels id="UserDataType.1103" spec="beast.evolution.datatype.UserDataType" characterName="" codeMap="0=0, 1=1, ? =0 1 " states="2" value="0, 1"/>
                                <charstatelabels id="UserDataType.1104" spec="beast.evolution.datatype.UserDataType" characterName="" codeMap="0=0, 1=1, ? =0 1 " states="2" value="0, 1"/>
                                <charstatelabels id="UserDataType.1105" spec="beast.evolution.datatype.UserDataType" characterName="" codeMap="0=0, 1=1, ? =0 1 " states="2" value="0, 1"/>
                                <charstatelabels id="UserDataType.1106" spec="beast.evolution.datatype.UserDataType" characterName="" codeMap="0=0, 1=1, ? =0 1 " states="2" value="0, 1"/>
                                <charstatelabels id="UserDataType.1107" spec="beast.evolution.datatype.UserDataType" characterName="" codeMap="0=0, 1=1, ? =0 1 " states="2" value="0, 1"/>
                                <charstatelabels id="UserDataType.1108" spec="beast.evolution.datatype.UserDataType" characterName="" codeMap="0=0, 1=1, ? =0 1 " states="2" value="0, 1"/>
                                <charstatelabels id="UserDataType.1109" spec="beast.evolution.datatype.UserDataType" characterName="" codeMap="0=0, 1=1, ? =0 1 " states="2" value="0, 1"/>
                                <charstatelabels id="UserDataType.1110" spec="beast.evolution.datatype.UserDataType" characterName="" codeMap="0=0, 1=1, ? =0 1 " states="2" value="0, 1"/>
                                <charstatelabels id="UserDataType.1111" spec="beast.evolution.datatype.UserDataType" characterName="" codeMap="0=0, 1=1, ? =0 1 " states="2" value="0, 1"/>
                                <charstatelabels id="UserDataType.1112" spec="beast.evolution.datatype.UserDataType" characterName="" codeMap="0=0, 1=1, ? =0 1 " states="2" value="0, 1"/>
                                <charstatelabels id="UserDataType.1113" spec="beast.evolution.datatype.UserDataType" characterName="" codeMap="0=0, 1=1, ? =0 1 " states="2" value="0, 1"/>
                                <charstatelabels id="UserDataType.1114" spec="beast.evolution.datatype.UserDataType" characterName="" codeMap="0=0, 1=1, ? =0 1 " states="2" value="0, 1"/>
                                <charstatelabels id="UserDataType.1115" spec="beast.evolution.datatype.UserDataType" characterName="" codeMap="0=0, 1=1, ? =0 1 " states="2" value="0, 1"/>
                                <charstatelabels id="UserDataType.1116" spec="beast.evolution.datatype.UserDataType" characterName="" codeMap="0=0, 1=1, ? =0 1 " states="2" value="0, 1"/>
                                <charstatelabels id="UserDataType.1117" spec="beast.evolution.datatype.UserDataType" characterName="" codeMap="0=0, 1=1, ? =0 1 " states="2" value="0, 1"/>
                                <charstatelabels id="UserDataType.1118" spec="beast.evolution.datatype.UserDataType" characterName="" codeMap="0=0, 1=1, ? =0 1 " states="2" value="0, 1"/>
                                <charstatelabels id="UserDataType.1119" spec="beast.evolution.datatype.UserDataType" characterName="" codeMap="0=0, 1=1, ? =0 1 " states="2" value="0, 1"/>
                                <charstatelabels id="UserDataType.1120" spec="beast.evolution.datatype.UserDataType" characterName="" codeMap="0=0, 1=1, ? =0 1 " states="2" value="0, 1"/>
                                <charstatelabels id="UserDataType.1121" spec="beast.evolution.datatype.UserDataType" characterName="" codeMap="0=0, 1=1, ? =0 1 " states="2" value="0, 1"/>
                                <charstatelabels id="UserDataType.1122" spec="beast.evolution.datatype.UserDataType" characterName="" codeMap="0=0, 1=1, ? =0 1 " states="2" value="0, 1"/>
                                <charstatelabels id="UserDataType.1123" spec="beast.evolution.datatype.UserDataType" characterName="" codeMap="0=0, 1=1, ? =0 1 " states="2" value="0, 1"/>
                                <charstatelabels id="UserDataType.1124" spec="beast.evolution.datatype.UserDataType" characterName="" codeMap="0=0, 1=1, ? =0 1 " states="2" value="0, 1"/>
                                <charstatelabels id="UserDataType.1125" spec="beast.evolution.datatype.UserDataType" characterName="" codeMap="0=0, 1=1, ? =0 1 " states="2" value="0, 1"/>
                                <charstatelabels id="UserDataType.1126" spec="beast.evolution.datatype.UserDataType" characterName="" codeMap="0=0, 1=1, ? =0 1 " states="2" value="0, 1"/>
                                <charstatelabels id="UserDataType.1127" spec="beast.evolution.datatype.UserDataType" characterName="" codeMap="0=0, 1=1, ? =0 1 " states="2" value="0, 1"/>
                                <charstatelabels id="UserDataType.1128" spec="beast.evolution.datatype.UserDataType" characterName="" codeMap="0=0, 1=1, ? =0 1 " states="2" value="0, 1"/>
                                <charstatelabels id="UserDataType.1129" spec="beast.evolution.datatype.UserDataType" characterName="" codeMap="0=0, 1=1, ? =0 1 " states="2" value="0, 1"/>
                                <charstatelabels id="UserDataType.1130" spec="beast.evolution.datatype.UserDataType" characterName="" codeMap="0=0, 1=1, ? =0 1 " states="2" value="0, 1"/>
                                <charstatelabels id="UserDataType.1131" spec="beast.evolution.datatype.UserDataType" characterName="" codeMap="0=0, 1=1, ? =0 1 " states="2" value="0, 1"/>
                                <charstatelabels id="UserDataType.1132" spec="beast.evolution.datatype.UserDataType" characterName="" codeMap="0=0, 1=1, ? =0 1 " states="2" value="0, 1"/>
                                <charstatelabels id="UserDataType.1133" spec="beast.evolution.datatype.UserDataType" characterName="" codeMap="0=0, 1=1, ? =0 1 " states="2" value="0, 1"/>
                                <charstatelabels id="UserDataType.1134" spec="beast.evolution.datatype.UserDataType" characterName="" codeMap="0=0, 1=1, ? =0 1 " states="2" value="0, 1"/>
                                <charstatelabels id="UserDataType.1135" spec="beast.evolution.datatype.UserDataType" characterName="" codeMap="0=0, 1=1, ? =0 1 " states="2" value="0, 1"/>
                                <charstatelabels id="UserDataType.1136" spec="beast.evolution.datatype.UserDataType" characterName="" codeMap="0=0, 1=1, ? =0 1 " states="2" value="0, 1"/>
                                <charstatelabels id="UserDataType.1137" spec="beast.evolution.datatype.UserDataType" characterName="" codeMap="0=0, 1=1, ? =0 1 " states="2" value="0, 1"/>
                                <charstatelabels id="UserDataType.1138" spec="beast.evolution.datatype.UserDataType" characterName="" codeMap="0=0, 1=1, ? =0 1 " states="2" value="0, 1"/>
                                <charstatelabels id="UserDataType.1139" spec="beast.evolution.datatype.UserDataType" characterName="" codeMap="0=0, 1=1, ? =0 1 " states="2" value="0, 1"/>
                                <charstatelabels id="UserDataType.1140" spec="beast.evolution.datatype.UserDataType" characterName="" codeMap="0=0, 1=1, ? =0 1 " states="2" value="0, 1"/>
                                <charstatelabels id="UserDataType.1141" spec="beast.evolution.datatype.UserDataType" characterName="" codeMap="0=0, 1=1, ? =0 1 " states="2" value="0, 1"/>
                                <charstatelabels id="UserDataType.1142" spec="beast.evolution.datatype.UserDataType" characterName="" codeMap="0=0, 1=1, ? =0 1 " states="2" value="0, 1"/>
                                <charstatelabels id="UserDataType.1143" spec="beast.evolution.datatype.UserDataType" characterName="" codeMap="0=0, 1=1, ? =0 1 " states="2" value="0, 1"/>
                                <charstatelabels id="UserDataType.1144" spec="beast.evolution.datatype.UserDataType" characterName="" codeMap="0=0, 1=1, ? =0 1 " states="2" value="0, 1"/>
                                <charstatelabels id="UserDataType.1145" spec="beast.evolution.datatype.UserDataType" characterName="" codeMap="0=0, 1=1, ? =0 1 " states="2" value="0, 1"/>
                                <charstatelabels id="UserDataType.1146" spec="beast.evolution.datatype.UserDataType" characterName="" codeMap="0=0, 1=1, ? =0 1 " states="2" value="0, 1"/>
                                <charstatelabels id="UserDataType.1147" spec="beast.evolution.datatype.UserDataType" characterName="" codeMap="0=0, 1=1, ? =0 1 " states="2" value="0, 1"/>
                                <charstatelabels id="UserDataType.1148" spec="beast.evolution.datatype.UserDataType" characterName="" codeMap="0=0, 1=1, ? =0 1 " states="2" value="0, 1"/>
                                <charstatelabels id="UserDataType.1149" spec="beast.evolution.datatype.UserDataType" characterName="" codeMap="0=0, 1=1, ? =0 1 " states="2" value="0, 1"/>
                                <charstatelabels id="UserDataType.1150" spec="beast.evolution.datatype.UserDataType" characterName="" codeMap="0=0, 1=1, ? =0 1 " states="2" value="0, 1"/>
                                <charstatelabels id="UserDataType.1151" spec="beast.evolution.datatype.UserDataType" characterName="" codeMap="0=0, 1=1, ? =0 1 " states="2" value="0, 1"/>
                                <charstatelabels id="UserDataType.1152" spec="beast.evolution.datatype.UserDataType" characterName="" codeMap="0=0, 1=1, ? =0 1 " states="2" value="0, 1"/>
                                <charstatelabels id="UserDataType.1153" spec="beast.evolution.datatype.UserDataType" characterName="" codeMap="0=0, 1=1, ? =0 1 " states="2" value="0, 1"/>
                                <charstatelabels id="UserDataType.1154" spec="beast.evolution.datatype.UserDataType" characterName="" codeMap="0=0, 1=1, ? =0 1 " states="2" value="0, 1"/>
                                <charstatelabels id="UserDataType.1155" spec="beast.evolution.datatype.UserDataType" characterName="" codeMap="0=0, 1=1, ? =0 1 " states="2" value="0, 1"/>
                                <charstatelabels id="UserDataType.1156" spec="beast.evolution.datatype.UserDataType" characterName="" codeMap="0=0, 1=1, ? =0 1 " states="2" value="0, 1"/>
                                <charstatelabels id="UserDataType.1157" spec="beast.evolution.datatype.UserDataType" characterName="" codeMap="0=0, 1=1, ? =0 1 " states="2" value="0, 1"/>
                                <charstatelabels id="UserDataType.1158" spec="beast.evolution.datatype.UserDataType" characterName="" codeMap="0=0, 1=1, ? =0 1 " states="2" value="0, 1"/>
                                <charstatelabels id="UserDataType.1159" spec="beast.evolution.datatype.UserDataType" characterName="" codeMap="0=0, 1=1, ? =0 1 " states="2" value="0, 1"/>
                                <charstatelabels id="UserDataType.1160" spec="beast.evolution.datatype.UserDataType" characterName="" codeMap="0=0, 1=1, ? =0 1 " states="2" value="0, 1"/>
                                <charstatelabels id="UserDataType.1161" spec="beast.evolution.datatype.UserDataType" characterName="" codeMap="0=0, 1=1, ? =0 1 " states="2" value="0, 1"/>
                                <charstatelabels id="UserDataType.1162" spec="beast.evolution.datatype.UserDataType" characterName="" codeMap="0=0, 1=1, ? =0 1 " states="2" value="0, 1"/>
                                <charstatelabels id="UserDataType.1163" spec="beast.evolution.datatype.UserDataType" characterName="" codeMap="0=0, 1=1, ? =0 1 " states="2" value="0, 1"/>
                                <charstatelabels id="UserDataType.1164" spec="beast.evolution.datatype.UserDataType" characterName="" codeMap="0=0, 1=1, ? =0 1 " states="2" value="0, 1"/>
                                <charstatelabels id="UserDataType.1165" spec="beast.evolution.datatype.UserDataType" characterName="" codeMap="0=0, 1=1, ? =0 1 " states="2" value="0, 1"/>
                                <charstatelabels id="UserDataType.1166" spec="beast.evolution.datatype.UserDataType" characterName="" codeMap="0=0, 1=1, ? =0 1 " states="2" value="0, 1"/>
                                <charstatelabels id="UserDataType.1167" spec="beast.evolution.datatype.UserDataType" characterName="" codeMap="0=0, 1=1, ? =0 1 " states="2" value="0, 1"/>
                                <charstatelabels id="UserDataType.1168" spec="beast.evolution.datatype.UserDataType" characterName="" codeMap="0=0, 1=1, ? =0 1 " states="2" value="0, 1"/>
                                <charstatelabels id="UserDataType.1169" spec="beast.evolution.datatype.UserDataType" characterName="" codeMap="0=0, 1=1, ? =0 1 " states="2" value="0, 1"/>
                                <charstatelabels id="UserDataType.1170" spec="beast.evolution.datatype.UserDataType" characterName="" codeMap="0=0, 1=1, ? =0 1 " states="2" value="0, 1"/>
                                <charstatelabels id="UserDataType.1171" spec="beast.evolution.datatype.UserDataType" characterName="" codeMap="0=0, 1=1, ? =0 1 " states="2" value="0, 1"/>
                                <charstatelabels id="UserDataType.1172" spec="beast.evolution.datatype.UserDataType" characterName="" codeMap="0=0, 1=1, ? =0 1 " states="2" value="0, 1"/>
                                <charstatelabels id="UserDataType.1173" spec="beast.evolution.datatype.UserDataType" characterName="" codeMap="0=0, 1=1, ? =0 1 " states="2" value="0, 1"/>
                                <charstatelabels id="UserDataType.1174" spec="beast.evolution.datatype.UserDataType" characterName="" codeMap="0=0, 1=1, ? =0 1 " states="2" value="0, 1"/>
                                <charstatelabels id="UserDataType.1175" spec="beast.evolution.datatype.UserDataType" characterName="" codeMap="0=0, 1=1, ? =0 1 " states="2" value="0, 1"/>
                                <charstatelabels id="UserDataType.1176" spec="beast.evolution.datatype.UserDataType" characterName="" codeMap="0=0, 1=1, ? =0 1 " states="2" value="0, 1"/>
                                <charstatelabels id="UserDataType.1177" spec="beast.evolution.datatype.UserDataType" characterName="" codeMap="0=0, 1=1, ? =0 1 " states="2" value="0, 1"/>
                                <charstatelabels id="UserDataType.1178" spec="beast.evolution.datatype.UserDataType" characterName="" codeMap="0=0, 1=1, ? =0 1 " states="2" value="0, 1"/>
                                <charstatelabels id="UserDataType.1179" spec="beast.evolution.datatype.UserDataType" characterName="" codeMap="0=0, 1=1, ? =0 1 " states="2" value="0, 1"/>
                                <charstatelabels id="UserDataType.1180" spec="beast.evolution.datatype.UserDataType" characterName="" codeMap="0=0, 1=1, ? =0 1 " states="2" value="0, 1"/>
                                <charstatelabels id="UserDataType.1181" spec="beast.evolution.datatype.UserDataType" characterName="" codeMap="0=0, 1=1, ? =0 1 " states="2" value="0, 1"/>
                                <charstatelabels id="UserDataType.1182" spec="beast.evolution.datatype.UserDataType" characterName="" codeMap="0=0, 1=1, ? =0 1 " states="2" value="0, 1"/>
                                <charstatelabels id="UserDataType.1183" spec="beast.evolution.datatype.UserDataType" characterName="" codeMap="0=0, 1=1, ? =0 1 " states="2" value="0, 1"/>
                                <charstatelabels id="UserDataType.1184" spec="beast.evolution.datatype.UserDataType" characterName="" codeMap="0=0, 1=1, ? =0 1 " states="2" value="0, 1"/>
                                <charstatelabels id="UserDataType.1185" spec="beast.evolution.datatype.UserDataType" characterName="" codeMap="0=0, 1=1, ? =0 1 " states="2" value="0, 1"/>
                                <charstatelabels id="UserDataType.1186" spec="beast.evolution.datatype.UserDataType" characterName="" codeMap="0=0, 1=1, ? =0 1 " states="2" value="0, 1"/>
                                <charstatelabels id="UserDataType.1187" spec="beast.evolution.datatype.UserDataType" characterName="" codeMap="0=0, 1=1, ? =0 1 " states="2" value="0, 1"/>
                                <charstatelabels id="UserDataType.1188" spec="beast.evolution.datatype.UserDataType" characterName="" codeMap="0=0, 1=1, ? =0 1 " states="2" value="0, 1"/>
                                <charstatelabels id="UserDataType.1189" spec="beast.evolution.datatype.UserDataType" characterName="" codeMap="0=0, 1=1, ? =0 1 " states="2" value="0, 1"/>
                                <charstatelabels id="UserDataType.1190" spec="beast.evolution.datatype.UserDataType" characterName="" codeMap="0=0, 1=1, ? =0 1 " states="2" value="0, 1"/>
                                <charstatelabels id="UserDataType.1191" spec="beast.evolution.datatype.UserDataType" characterName="" codeMap="0=0, 1=1, ? =0 1 " states="2" value="0, 1"/>
                                <charstatelabels id="UserDataType.1192" spec="beast.evolution.datatype.UserDataType" characterName="" codeMap="0=0, 1=1, ? =0 1 " states="2" value="0, 1"/>
                                <charstatelabels id="UserDataType.1193" spec="beast.evolution.datatype.UserDataType" characterName="" codeMap="0=0, 1=1, ? =0 1 " states="2" value="0, 1"/>
                                <charstatelabels id="UserDataType.1194" spec="beast.evolution.datatype.UserDataType" characterName="" codeMap="0=0, 1=1, ? =0 1 " states="2" value="0, 1"/>
                                <charstatelabels id="UserDataType.1195" spec="beast.evolution.datatype.UserDataType" characterName="" codeMap="0=0, 1=1, ? =0 1 " states="2" value="0, 1"/>
                                <charstatelabels id="UserDataType.1196" spec="beast.evolution.datatype.UserDataType" characterName="" codeMap="0=0, 1=1, ? =0 1 " states="2" value="0, 1"/>
                                <charstatelabels id="UserDataType.1197" spec="beast.evolution.datatype.UserDataType" characterName="" codeMap="0=0, 1=1, ? =0 1 " states="2" value="0, 1"/>
                                <charstatelabels id="UserDataType.1198" spec="beast.evolution.datatype.UserDataType" characterName="" codeMap="0=0, 1=1, ? =0 1 " states="2" value="0, 1"/>
                                <charstatelabels id="UserDataType.1199" spec="beast.evolution.datatype.UserDataType" characterName="" codeMap="0=0, 1=1, ? =0 1 " states="2" value="0, 1"/>
                                <charstatelabels id="UserDataType.1200" spec="beast.evolution.datatype.UserDataType" characterName="" codeMap="0=0, 1=1, ? =0 1 " states="2" value="0, 1"/>
                                <charstatelabels id="UserDataType.1201" spec="beast.evolution.datatype.UserDataType" characterName="" codeMap="0=0, 1=1, ? =0 1 " states="2" value="0, 1"/>
                                <charstatelabels id="UserDataType.1202" spec="beast.evolution.datatype.UserDataType" characterName="" codeMap="0=0, 1=1, ? =0 1 " states="2" value="0, 1"/>
                                <charstatelabels id="UserDataType.1203" spec="beast.evolution.datatype.UserDataType" characterName="" codeMap="0=0, 1=1, ? =0 1 " states="2" value="0, 1"/>
                                <charstatelabels id="UserDataType.1204" spec="beast.evolution.datatype.UserDataType" characterName="" codeMap="0=0, 1=1, ? =0 1 " states="2" value="0, 1"/>
                                <charstatelabels id="UserDataType.1205" spec="beast.evolution.datatype.UserDataType" characterName="" codeMap="0=0, 1=1, ? =0 1 " states="2" value="0, 1"/>
                                <charstatelabels id="UserDataType.1206" spec="beast.evolution.datatype.UserDataType" characterName="" codeMap="0=0, 1=1, ? =0 1 " states="2" value="0, 1"/>
                                <charstatelabels id="UserDataType.1207" spec="beast.evolution.datatype.UserDataType" characterName="" codeMap="0=0, 1=1, ? =0 1 " states="2" value="0, 1"/>
                                <charstatelabels id="UserDataType.1208" spec="beast.evolution.datatype.UserDataType" characterName="" codeMap="0=0, 1=1, ? =0 1 " states="2" value="0, 1"/>
                                <charstatelabels id="UserDataType.1209" spec="beast.evolution.datatype.UserDataType" characterName="" codeMap="0=0, 1=1, ? =0 1 " states="2" value="0, 1"/>
                                <charstatelabels id="UserDataType.1210" spec="beast.evolution.datatype.UserDataType" characterName="" codeMap="0=0, 1=1, ? =0 1 " states="2" value="0, 1"/>
                                <charstatelabels id="UserDataType.1211" spec="beast.evolution.datatype.UserDataType" characterName="" codeMap="0=0, 1=1, ? =0 1 " states="2" value="0, 1"/>
                                <charstatelabels id="UserDataType.1212" spec="beast.evolution.datatype.UserDataType" characterName="" codeMap="0=0, 1=1, ? =0 1 " states="2" value="0, 1"/>
                                <charstatelabels id="UserDataType.1213" spec="beast.evolution.datatype.UserDataType" characterName="" codeMap="0=0, 1=1, ? =0 1 " states="2" value="0, 1"/>
                                <charstatelabels id="UserDataType.1214" spec="beast.evolution.datatype.UserDataType" characterName="" codeMap="0=0, 1=1, ? =0 1 " states="2" value="0, 1"/>
                                <charstatelabels id="UserDataType.1215" spec="beast.evolution.datatype.UserDataType" characterName="" codeMap="0=0, 1=1, ? =0 1 " states="2" value="0, 1"/>
                                <charstatelabels id="UserDataType.1216" spec="beast.evolution.datatype.UserDataType" characterName="" codeMap="0=0, 1=1, ? =0 1 " states="2" value="0, 1"/>
                                <charstatelabels id="UserDataType.1217" spec="beast.evolution.datatype.UserDataType" characterName="" codeMap="0=0, 1=1, ? =0 1 " states="2" value="0, 1"/>
                                <charstatelabels id="UserDataType.1218" spec="beast.evolution.datatype.UserDataType" characterName="" codeMap="0=0, 1=1, ? =0 1 " states="2" value="0, 1"/>
                                <charstatelabels id="UserDataType.1219" spec="beast.evolution.datatype.UserDataType" characterName="" codeMap="0=0, 1=1, ? =0 1 " states="2" value="0, 1"/>
                                <charstatelabels id="UserDataType.1220" spec="beast.evolution.datatype.UserDataType" characterName="" codeMap="0=0, 1=1, ? =0 1 " states="2" value="0, 1"/>
                                <charstatelabels id="UserDataType.1221" spec="beast.evolution.datatype.UserDataType" characterName="" codeMap="0=0, 1=1, ? =0 1 " states="2" value="0, 1"/>
                                <charstatelabels id="UserDataType.1222" spec="beast.evolution.datatype.UserDataType" characterName="" codeMap="0=0, 1=1, ? =0 1 " states="2" value="0, 1"/>
                                <charstatelabels id="UserDataType.1223" spec="beast.evolution.datatype.UserDataType" characterName="" codeMap="0=0, 1=1, ? =0 1 " states="2" value="0, 1"/>
                                <charstatelabels id="UserDataType.1224" spec="beast.evolution.datatype.UserDataType" characterName="" codeMap="0=0, 1=1, ? =0 1 " states="2" value="0, 1"/>
                                <charstatelabels id="UserDataType.1225" spec="beast.evolution.datatype.UserDataType" characterName="" codeMap="0=0, 1=1, ? =0 1 " states="2" value="0, 1"/>
                                <charstatelabels id="UserDataType.1226" spec="beast.evolution.datatype.UserDataType" characterName="" codeMap="0=0, 1=1, ? =0 1 " states="2" value="0, 1"/>
                                <charstatelabels id="UserDataType.1227" spec="beast.evolution.datatype.UserDataType" characterName="" codeMap="0=0, 1=1, ? =0 1 " states="2" value="0, 1"/>
                                <charstatelabels id="UserDataType.1228" spec="beast.evolution.datatype.UserDataType" characterName="" codeMap="0=0, 1=1, ? =0 1 " states="2" value="0, 1"/>
                                <charstatelabels id="UserDataType.1229" spec="beast.evolution.datatype.UserDataType" characterName="" codeMap="0=0, 1=1, ? =0 1 " states="2" value="0, 1"/>
                                <charstatelabels id="UserDataType.1230" spec="beast.evolution.datatype.UserDataType" characterName="" codeMap="0=0, 1=1, ? =0 1 " states="2" value="0, 1"/>
                                <charstatelabels id="UserDataType.1231" spec="beast.evolution.datatype.UserDataType" characterName="" codeMap="0=0, 1=1, ? =0 1 " states="2" value="0, 1"/>
                                <charstatelabels id="UserDataType.1232" spec="beast.evolution.datatype.UserDataType" characterName="" codeMap="0=0, 1=1, ? =0 1 " states="2" value="0, 1"/>
                                <charstatelabels id="UserDataType.1233" spec="beast.evolution.datatype.UserDataType" characterName="" codeMap="0=0, 1=1, ? =0 1 " states="2" value="0, 1"/>
                                <charstatelabels id="UserDataType.1234" spec="beast.evolution.datatype.UserDataType" characterName="" codeMap="0=0, 1=1, ? =0 1 " states="2" value="0, 1"/>
                                <charstatelabels id="UserDataType.1235" spec="beast.evolution.datatype.UserDataType" characterName="" codeMap="0=0, 1=1, ? =0 1 " states="2" value="0, 1"/>
                                <charstatelabels id="UserDataType.1236" spec="beast.evolution.datatype.UserDataType" characterName="" codeMap="0=0, 1=1, ? =0 1 " states="2" value="0, 1"/>
                                <charstatelabels id="UserDataType.1237" spec="beast.evolution.datatype.UserDataType" characterName="" codeMap="0=0, 1=1, ? =0 1 " states="2" value="0, 1"/>
                                <charstatelabels id="UserDataType.1238" spec="beast.evolution.datatype.UserDataType" characterName="" codeMap="0=0, 1=1, ? =0 1 " states="2" value="0, 1"/>
                                <charstatelabels id="UserDataType.1239" spec="beast.evolution.datatype.UserDataType" characterName="" codeMap="0=0, 1=1, ? =0 1 " states="2" value="0, 1"/>
                                <charstatelabels id="UserDataType.1240" spec="beast.evolution.datatype.UserDataType" characterName="" codeMap="0=0, 1=1, ? =0 1 " states="2" value="0, 1"/>
                                <charstatelabels id="UserDataType.1241" spec="beast.evolution.datatype.UserDataType" characterName="" codeMap="0=0, 1=1, ? =0 1 " states="2" value="0, 1"/>
                                <charstatelabels id="UserDataType.1242" spec="beast.evolution.datatype.UserDataType" characterName="" codeMap="0=0, 1=1, ? =0 1 " states="2" value="0, 1"/>
                                <charstatelabels id="UserDataType.1243" spec="beast.evolution.datatype.UserDataType" characterName="" codeMap="0=0, 1=1, ? =0 1 " states="2" value="0, 1"/>
                                <charstatelabels id="UserDataType.1244" spec="beast.evolution.datatype.UserDataType" characterName="" codeMap="0=0, 1=1, ? =0 1 " states="2" value="0, 1"/>
                                <charstatelabels id="UserDataType.1245" spec="beast.evolution.datatype.UserDataType" characterName="" codeMap="0=0, 1=1, ? =0 1 " states="2" value="0, 1"/>
                                <charstatelabels id="UserDataType.1246" spec="beast.evolution.datatype.UserDataType" characterName="" codeMap="0=0, 1=1, ? =0 1 " states="2" value="0, 1"/>
                                <charstatelabels id="UserDataType.1247" spec="beast.evolution.datatype.UserDataType" characterName="" codeMap="0=0, 1=1, ? =0 1 " states="2" value="0, 1"/>
                                <charstatelabels id="UserDataType.1248" spec="beast.evolution.datatype.UserDataType" characterName="" codeMap="0=0, 1=1, ? =0 1 " states="2" value="0, 1"/>
                                <charstatelabels id="UserDataType.1249" spec="beast.evolution.datatype.UserDataType" characterName="" codeMap="0=0, 1=1, ? =0 1 " states="2" value="0, 1"/>
                                <charstatelabels id="UserDataType.1250" spec="beast.evolution.datatype.UserDataType" characterName="" codeMap="0=0, 1=1, ? =0 1 " states="2" value="0, 1"/>
                                <charstatelabels id="UserDataType.1251" spec="beast.evolution.datatype.UserDataType" characterName="" codeMap="0=0, 1=1, ? =0 1 " states="2" value="0, 1"/>
                                <charstatelabels id="UserDataType.1252" spec="beast.evolution.datatype.UserDataType" characterName="" codeMap="0=0, 1=1, ? =0 1 " states="2" value="0, 1"/>
                                <charstatelabels id="UserDataType.1253" spec="beast.evolution.datatype.UserDataType" characterName="" codeMap="0=0, 1=1, ? =0 1 " states="2" value="0, 1"/>
                                <charstatelabels id="UserDataType.1254" spec="beast.evolution.datatype.UserDataType" characterName="" codeMap="0=0, 1=1, ? =0 1 " states="2" value="0, 1"/>
                                <charstatelabels id="UserDataType.1255" spec="beast.evolution.datatype.UserDataType" characterName="" codeMap="0=0, 1=1, ? =0 1 " states="2" value="0, 1"/>
                                <charstatelabels id="UserDataType.1256" spec="beast.evolution.datatype.UserDataType" characterName="" codeMap="0=0, 1=1, ? =0 1 " states="2" value="0, 1"/>
                                <charstatelabels id="UserDataType.1257" spec="beast.evolution.datatype.UserDataType" characterName="" codeMap="0=0, 1=1, ? =0 1 " states="2" value="0, 1"/>
                                <charstatelabels id="UserDataType.1258" spec="beast.evolution.datatype.UserDataType" characterName="" codeMap="0=0, 1=1, ? =0 1 " states="2" value="0, 1"/>
                                <charstatelabels id="UserDataType.1259" spec="beast.evolution.datatype.UserDataType" characterName="" codeMap="0=0, 1=1, ? =0 1 " states="2" value="0, 1"/>
                                <charstatelabels id="UserDataType.1260" spec="beast.evolution.datatype.UserDataType" characterName="" codeMap="0=0, 1=1, ? =0 1 " states="2" value="0, 1"/>
                                <charstatelabels id="UserDataType.1261" spec="beast.evolution.datatype.UserDataType" characterName="" codeMap="0=0, 1=1, ? =0 1 " states="2" value="0, 1"/>
                                <charstatelabels id="UserDataType.1262" spec="beast.evolution.datatype.UserDataType" characterName="" codeMap="0=0, 1=1, ? =0 1 " states="2" value="0, 1"/>
                                <charstatelabels id="UserDataType.1263" spec="beast.evolution.datatype.UserDataType" characterName="" codeMap="0=0, 1=1, ? =0 1 " states="2" value="0, 1"/>
                                <charstatelabels id="UserDataType.1264" spec="beast.evolution.datatype.UserDataType" characterName="" codeMap="0=0, 1=1, ? =0 1 " states="2" value="0, 1"/>
                                <charstatelabels id="UserDataType.1265" spec="beast.evolution.datatype.UserDataType" characterName="" codeMap="0=0, 1=1, ? =0 1 " states="2" value="0, 1"/>
                                <charstatelabels id="UserDataType.1266" spec="beast.evolution.datatype.UserDataType" characterName="" codeMap="0=0, 1=1, ? =0 1 " states="2" value="0, 1"/>
                                <charstatelabels id="UserDataType.1267" spec="beast.evolution.datatype.UserDataType" characterName="" codeMap="0=0, 1=1, ? =0 1 " states="2" value="0, 1"/>
                                <charstatelabels id="UserDataType.1268" spec="beast.evolution.datatype.UserDataType" characterName="" codeMap="0=0, 1=1, ? =0 1 " states="2" value="0, 1"/>
                                <charstatelabels id="UserDataType.1269" spec="beast.evolution.datatype.UserDataType" characterName="" codeMap="0=0, 1=1, ? =0 1 " states="2" value="0, 1"/>
                                <charstatelabels id="UserDataType.1270" spec="beast.evolution.datatype.UserDataType" characterName="" codeMap="0=0, 1=1, ? =0 1 " states="2" value="0, 1"/>
                                <charstatelabels id="UserDataType.1271" spec="beast.evolution.datatype.UserDataType" characterName="" codeMap="0=0, 1=1, ? =0 1 " states="2" value="0, 1"/>
                                <charstatelabels id="UserDataType.1272" spec="beast.evolution.datatype.UserDataType" characterName="" codeMap="0=0, 1=1, ? =0 1 " states="2" value="0, 1"/>
                                <charstatelabels id="UserDataType.1273" spec="beast.evolution.datatype.UserDataType" characterName="" codeMap="0=0, 1=1, ? =0 1 " states="2" value="0, 1"/>
                                <charstatelabels id="UserDataType.1274" spec="beast.evolution.datatype.UserDataType" characterName="" codeMap="0=0, 1=1, ? =0 1 " states="2" value="0, 1"/>
                                <charstatelabels id="UserDataType.1275" spec="beast.evolution.datatype.UserDataType" characterName="" codeMap="0=0, 1=1, ? =0 1 " states="2" value="0, 1"/>
                                <charstatelabels id="UserDataType.1276" spec="beast.evolution.datatype.UserDataType" characterName="" codeMap="0=0, 1=1, ? =0 1 " states="2" value="0, 1"/>
                                <charstatelabels id="UserDataType.1277" spec="beast.evolution.datatype.UserDataType" characterName="" codeMap="0=0, 1=1, ? =0 1 " states="2" value="0, 1"/>
                                <charstatelabels id="UserDataType.1278" spec="beast.evolution.datatype.UserDataType" characterName="" codeMap="0=0, 1=1, ? =0 1 " states="2" value="0, 1"/>
                                <charstatelabels id="UserDataType.1279" spec="beast.evolution.datatype.UserDataType" characterName="" codeMap="0=0, 1=1, ? =0 1 " states="2" value="0, 1"/>
                                <charstatelabels id="UserDataType.1280" spec="beast.evolution.datatype.UserDataType" characterName="" codeMap="0=0, 1=1, ? =0 1 " states="2" value="0, 1"/>
                                <charstatelabels id="UserDataType.1281" spec="beast.evolution.datatype.UserDataType" characterName="" codeMap="0=0, 1=1, ? =0 1 " states="2" value="0, 1"/>
                                <charstatelabels id="UserDataType.1282" spec="beast.evolution.datatype.UserDataType" characterName="" codeMap="0=0, 1=1, ? =0 1 " states="2" value="0, 1"/>
                                <charstatelabels id="UserDataType.1283" spec="beast.evolution.datatype.UserDataType" characterName="" codeMap="0=0, 1=1, ? =0 1 " states="2" value="0, 1"/>
                                <charstatelabels id="UserDataType.1284" spec="beast.evolution.datatype.UserDataType" characterName="" codeMap="0=0, 1=1, ? =0 1 " states="2" value="0, 1"/>
                                <charstatelabels id="UserDataType.1285" spec="beast.evolution.datatype.UserDataType" characterName="" codeMap="0=0, 1=1, ? =0 1 " states="2" value="0, 1"/>
                                <charstatelabels id="UserDataType.1286" spec="beast.evolution.datatype.UserDataType" characterName="" codeMap="0=0, 1=1, ? =0 1 " states="2" value="0, 1"/>
                                <charstatelabels id="UserDataType.1287" spec="beast.evolution.datatype.UserDataType" characterName="" codeMap="0=0, 1=1, ? =0 1 " states="2" value="0, 1"/>
                                <charstatelabels id="UserDataType.1288" spec="beast.evolution.datatype.UserDataType" characterName="" codeMap="0=0, 1=1, ? =0 1 " states="2" value="0, 1"/>
                                <charstatelabels id="UserDataType.1289" spec="beast.evolution.datatype.UserDataType" characterName="" codeMap="0=0, 1=1, ? =0 1 " states="2" value="0, 1"/>
                                <charstatelabels id="UserDataType.1290" spec="beast.evolution.datatype.UserDataType" characterName="" codeMap="0=0, 1=1, ? =0 1 " states="2" value="0, 1"/>
                                <charstatelabels id="UserDataType.1291" spec="beast.evolution.datatype.UserDataType" characterName="" codeMap="0=0, 1=1, ? =0 1 " states="2" value="0, 1"/>
                                <charstatelabels id="UserDataType.1292" spec="beast.evolution.datatype.UserDataType" characterName="" codeMap="0=0, 1=1, ? =0 1 " states="2" value="0, 1"/>
                                <charstatelabels id="UserDataType.1293" spec="beast.evolution.datatype.UserDataType" characterName="" codeMap="0=0, 1=1, ? =0 1 " states="2" value="0, 1"/>
                                <charstatelabels id="UserDataType.1294" spec="beast.evolution.datatype.UserDataType" characterName="" codeMap="0=0, 1=1, ? =0 1 " states="2" value="0, 1"/>
                                <charstatelabels id="UserDataType.1295" spec="beast.evolution.datatype.UserDataType" characterName="" codeMap="0=0, 1=1, ? =0 1 " states="2" value="0, 1"/>
                                <charstatelabels id="UserDataType.1296" spec="beast.evolution.datatype.UserDataType" characterName="" codeMap="0=0, 1=1, ? =0 1 " states="2" value="0, 1"/>
                                <charstatelabels id="UserDataType.1297" spec="beast.evolution.datatype.UserDataType" characterName="" codeMap="0=0, 1=1, ? =0 1 " states="2" value="0, 1"/>
                                <charstatelabels id="UserDataType.1298" spec="beast.evolution.datatype.UserDataType" characterName="" codeMap="0=0, 1=1, ? =0 1 " states="2" value="0, 1"/>
                                <charstatelabels id="UserDataType.1299" spec="beast.evolution.datatype.UserDataType" characterName="" codeMap="0=0, 1=1, ? =0 1 " states="2" value="0, 1"/>
                                <charstatelabels id="UserDataType.1300" spec="beast.evolution.datatype.UserDataType" characterName="" codeMap="0=0, 1=1, ? =0 1 " states="2" value="0, 1"/>
                                <charstatelabels id="UserDataType.1301" spec="beast.evolution.datatype.UserDataType" characterName="" codeMap="0=0, 1=1, ? =0 1 " states="2" value="0, 1"/>
                                <charstatelabels id="UserDataType.1302" spec="beast.evolution.datatype.UserDataType" characterName="" codeMap="0=0, 1=1, ? =0 1 " states="2" value="0, 1"/>
                                <charstatelabels id="UserDataType.1303" spec="beast.evolution.datatype.UserDataType" characterName="" codeMap="0=0, 1=1, ? =0 1 " states="2" value="0, 1"/>
                                <charstatelabels id="UserDataType.1304" spec="beast.evolution.datatype.UserDataType" characterName="" codeMap="0=0, 1=1, ? =0 1 " states="2" value="0, 1"/>
                                <charstatelabels id="UserDataType.1305" spec="beast.evolution.datatype.UserDataType" characterName="" codeMap="0=0, 1=1, ? =0 1 " states="2" value="0, 1"/>
                                <charstatelabels id="UserDataType.1306" spec="beast.evolution.datatype.UserDataType" characterName="" codeMap="0=0, 1=1, ? =0 1 " states="2" value="0, 1"/>
                                <charstatelabels id="UserDataType.1307" spec="beast.evolution.datatype.UserDataType" characterName="" codeMap="0=0, 1=1, ? =0 1 " states="2" value="0, 1"/>
                                <charstatelabels id="UserDataType.1308" spec="beast.evolution.datatype.UserDataType" characterName="" codeMap="0=0, 1=1, ? =0 1 " states="2" value="0, 1"/>
                                <charstatelabels id="UserDataType.1309" spec="beast.evolution.datatype.UserDataType" characterName="" codeMap="0=0, 1=1, ? =0 1 " states="2" value="0, 1"/>
                                <charstatelabels id="UserDataType.1310" spec="beast.evolution.datatype.UserDataType" characterName="" codeMap="0=0, 1=1, ? =0 1 " states="2" value="0, 1"/>
                                <charstatelabels id="UserDataType.1311" spec="beast.evolution.datatype.UserDataType" characterName="" codeMap="0=0, 1=1, ? =0 1 " states="2" value="0, 1"/>
                                <charstatelabels id="UserDataType.1312" spec="beast.evolution.datatype.UserDataType" characterName="" codeMap="0=0, 1=1, ? =0 1 " states="2" value="0, 1"/>
                                <charstatelabels id="UserDataType.1313" spec="beast.evolution.datatype.UserDataType" characterName="" codeMap="0=0, 1=1, ? =0 1 " states="2" value="0, 1"/>
                                <charstatelabels id="UserDataType.1314" spec="beast.evolution.datatype.UserDataType" characterName="" codeMap="0=0, 1=1, ? =0 1 " states="2" value="0, 1"/>
                                <charstatelabels id="UserDataType.1315" spec="beast.evolution.datatype.UserDataType" characterName="" codeMap="0=0, 1=1, ? =0 1 " states="2" value="0, 1"/>
                                <charstatelabels id="UserDataType.1316" spec="beast.evolution.datatype.UserDataType" characterName="" codeMap="0=0, 1=1, ? =0 1 " states="2" value="0, 1"/>
                                <charstatelabels id="UserDataType.1317" spec="beast.evolution.datatype.UserDataType" characterName="" codeMap="0=0, 1=1, ? =0 1 " states="2" value="0, 1"/>
                                <charstatelabels id="UserDataType.1318" spec="beast.evolution.datatype.UserDataType" characterName="" codeMap="0=0, 1=1, ? =0 1 " states="2" value="0, 1"/>
                                <charstatelabels id="UserDataType.1319" spec="beast.evolution.datatype.UserDataType" characterName="" codeMap="0=0, 1=1, ? =0 1 " states="2" value="0, 1"/>
                                <charstatelabels id="UserDataType.1320" spec="beast.evolution.datatype.UserDataType" characterName="" codeMap="0=0, 1=1, ? =0 1 " states="2" value="0, 1"/>
                                <charstatelabels id="UserDataType.1321" spec="beast.evolution.datatype.UserDataType" characterName="" codeMap="0=0, 1=1, ? =0 1 " states="2" value="0, 1"/>
                                <charstatelabels id="UserDataType.1322" spec="beast.evolution.datatype.UserDataType" characterName="" codeMap="0=0, 1=1, ? =0 1 " states="2" value="0, 1"/>
                                <charstatelabels id="UserDataType.1323" spec="beast.evolution.datatype.UserDataType" characterName="" codeMap="0=0, 1=1, ? =0 1 " states="2" value="0, 1"/>
                                <charstatelabels id="UserDataType.1324" spec="beast.evolution.datatype.UserDataType" characterName="" codeMap="0=0, 1=1, ? =0 1 " states="2" value="0, 1"/>
                                <charstatelabels id="UserDataType.1325" spec="beast.evolution.datatype.UserDataType" characterName="" codeMap="0=0, 1=1, ? =0 1 " states="2" value="0, 1"/>
                                <charstatelabels id="UserDataType.1326" spec="beast.evolution.datatype.UserDataType" characterName="" codeMap="0=0, 1=1, ? =0 1 " states="2" value="0, 1"/>
                                <charstatelabels id="UserDataType.1327" spec="beast.evolution.datatype.UserDataType" characterName="" codeMap="0=0, 1=1, ? =0 1 " states="2" value="0, 1"/>
                                <charstatelabels id="UserDataType.1328" spec="beast.evolution.datatype.UserDataType" characterName="" codeMap="0=0, 1=1, ? =0 1 " states="2" value="0, 1"/>
                                <charstatelabels id="UserDataType.1329" spec="beast.evolution.datatype.UserDataType" characterName="" codeMap="0=0, 1=1, ? =0 1 " states="2" value="0, 1"/>
                                <charstatelabels id="UserDataType.1330" spec="beast.evolution.datatype.UserDataType" characterName="" codeMap="0=0, 1=1, ? =0 1 " states="2" value="0, 1"/>
                                <charstatelabels id="UserDataType.1331" spec="beast.evolution.datatype.UserDataType" characterName="" codeMap="0=0, 1=1, ? =0 1 " states="2" value="0, 1"/>
                                <charstatelabels id="UserDataType.1332" spec="beast.evolution.datatype.UserDataType" characterName="" codeMap="0=0, 1=1, ? =0 1 " states="2" value="0, 1"/>
                                <charstatelabels id="UserDataType.1333" spec="beast.evolution.datatype.UserDataType" characterName="" codeMap="0=0, 1=1, ? =0 1 " states="2" value="0, 1"/>
                                <charstatelabels id="UserDataType.1334" spec="beast.evolution.datatype.UserDataType" characterName="" codeMap="0=0, 1=1, ? =0 1 " states="2" value="0, 1"/>
                                <charstatelabels id="UserDataType.1335" spec="beast.evolution.datatype.UserDataType" characterName="" codeMap="0=0, 1=1, ? =0 1 " states="2" value="0, 1"/>
                                <charstatelabels id="UserDataType.1336" spec="beast.evolution.datatype.UserDataType" characterName="" codeMap="0=0, 1=1, ? =0 1 " states="2" value="0, 1"/>
                                <charstatelabels id="UserDataType.1337" spec="beast.evolution.datatype.UserDataType" characterName="" codeMap="0=0, 1=1, ? =0 1 " states="2" value="0, 1"/>
                                <charstatelabels id="UserDataType.1338" spec="beast.evolution.datatype.UserDataType" characterName="" codeMap="0=0, 1=1, ? =0 1 " states="2" value="0, 1"/>
                                <charstatelabels id="UserDataType.1339" spec="beast.evolution.datatype.UserDataType" characterName="" codeMap="0=0, 1=1, ? =0 1 " states="2" value="0, 1"/>
                                <charstatelabels id="UserDataType.1340" spec="beast.evolution.datatype.UserDataType" characterName="" codeMap="0=0, 1=1, ? =0 1 " states="2" value="0, 1"/>
                                <charstatelabels id="UserDataType.1341" spec="beast.evolution.datatype.UserDataType" characterName="" codeMap="0=0, 1=1, ? =0 1 " states="2" value="0, 1"/>
                                <charstatelabels id="UserDataType.1342" spec="beast.evolution.datatype.UserDataType" characterName="" codeMap="0=0, 1=1, ? =0 1 " states="2" value="0, 1"/>
                                <charstatelabels id="UserDataType.1343" spec="beast.evolution.datatype.UserDataType" characterName="" codeMap="0=0, 1=1, ? =0 1 " states="2" value="0, 1"/>
                                <charstatelabels id="UserDataType.1344" spec="beast.evolution.datatype.UserDataType" characterName="" codeMap="0=0, 1=1, ? =0 1 " states="2" value="0, 1"/>
                                <charstatelabels id="UserDataType.1345" spec="beast.evolution.datatype.UserDataType" characterName="" codeMap="0=0, 1=1, ? =0 1 " states="2" value="0, 1"/>
                                <charstatelabels id="UserDataType.1346" spec="beast.evolution.datatype.UserDataType" characterName="" codeMap="0=0, 1=1, ? =0 1 " states="2" value="0, 1"/>
                                <charstatelabels id="UserDataType.1347" spec="beast.evolution.datatype.UserDataType" characterName="" codeMap="0=0, 1=1, ? =0 1 " states="2" value="0, 1"/>
                                <charstatelabels id="UserDataType.1348" spec="beast.evolution.datatype.UserDataType" characterName="" codeMap="0=0, 1=1, ? =0 1 " states="2" value="0, 1"/>
                                <charstatelabels id="UserDataType.1349" spec="beast.evolution.datatype.UserDataType" characterName="" codeMap="0=0, 1=1, ? =0 1 " states="2" value="0, 1"/>
                                <charstatelabels id="UserDataType.1350" spec="beast.evolution.datatype.UserDataType" characterName="" codeMap="0=0, 1=1, ? =0 1 " states="2" value="0, 1"/>
                                <charstatelabels id="UserDataType.1351" spec="beast.evolution.datatype.UserDataType" characterName="" codeMap="0=0, 1=1, ? =0 1 " states="2" value="0, 1"/>
                                <charstatelabels id="UserDataType.1352" spec="beast.evolution.datatype.UserDataType" characterName="" codeMap="0=0, 1=1, ? =0 1 " states="2" value="0, 1"/>
                                <charstatelabels id="UserDataType.1353" spec="beast.evolution.datatype.UserDataType" characterName="" codeMap="0=0, 1=1, ? =0 1 " states="2" value="0, 1"/>
                                <charstatelabels id="UserDataType.1354" spec="beast.evolution.datatype.UserDataType" characterName="" codeMap="0=0, 1=1, ? =0 1 " states="2" value="0, 1"/>
                                <charstatelabels id="UserDataType.1355" spec="beast.evolution.datatype.UserDataType" characterName="" codeMap="0=0, 1=1, ? =0 1 " states="2" value="0, 1"/>
                                <charstatelabels id="UserDataType.1356" spec="beast.evolution.datatype.UserDataType" characterName="" codeMap="0=0, 1=1, ? =0 1 " states="2" value="0, 1"/>
                                <charstatelabels id="UserDataType.1357" spec="beast.evolution.datatype.UserDataType" characterName="" codeMap="0=0, 1=1, ? =0 1 " states="2" value="0, 1"/>
                                <charstatelabels id="UserDataType.1358" spec="beast.evolution.datatype.UserDataType" characterName="" codeMap="0=0, 1=1, ? =0 1 " states="2" value="0, 1"/>
                                <charstatelabels id="UserDataType.1359" spec="beast.evolution.datatype.UserDataType" characterName="" codeMap="0=0, 1=1, ? =0 1 " states="2" value="0, 1"/>
                                <charstatelabels id="UserDataType.1360" spec="beast.evolution.datatype.UserDataType" characterName="" codeMap="0=0, 1=1, ? =0 1 " states="2" value="0, 1"/>
                                <charstatelabels id="UserDataType.1361" spec="beast.evolution.datatype.UserDataType" characterName="" codeMap="0=0, 1=1, ? =0 1 " states="2" value="0, 1"/>
                                <charstatelabels id="UserDataType.1362" spec="beast.evolution.datatype.UserDataType" characterName="" codeMap="0=0, 1=1, ? =0 1 " states="2" value="0, 1"/>
                                <charstatelabels id="UserDataType.1363" spec="beast.evolution.datatype.UserDataType" characterName="" codeMap="0=0, 1=1, ? =0 1 " states="2" value="0, 1"/>
                                <charstatelabels id="UserDataType.1364" spec="beast.evolution.datatype.UserDataType" characterName="" codeMap="0=0, 1=1, ? =0 1 " states="2" value="0, 1"/>
                                <charstatelabels id="UserDataType.1365" spec="beast.evolution.datatype.UserDataType" characterName="" codeMap="0=0, 1=1, ? =0 1 " states="2" value="0, 1"/>
                                <charstatelabels id="UserDataType.1366" spec="beast.evolution.datatype.UserDataType" characterName="" codeMap="0=0, 1=1, ? =0 1 " states="2" value="0, 1"/>
                                <charstatelabels id="UserDataType.1367" spec="beast.evolution.datatype.UserDataType" characterName="" codeMap="0=0, 1=1, ? =0 1 " states="2" value="0, 1"/>
                                <charstatelabels id="UserDataType.1368" spec="beast.evolution.datatype.UserDataType" characterName="" codeMap="0=0, 1=1, ? =0 1 " states="2" value="0, 1"/>
                                <charstatelabels id="UserDataType.1369" spec="beast.evolution.datatype.UserDataType" characterName="" codeMap="0=0, 1=1, ? =0 1 " states="2" value="0, 1"/>
                                <charstatelabels id="UserDataType.1370" spec="beast.evolution.datatype.UserDataType" characterName="" codeMap="0=0, 1=1, ? =0 1 " states="2" value="0, 1"/>
                                <charstatelabels id="UserDataType.1371" spec="beast.evolution.datatype.UserDataType" characterName="" codeMap="0=0, 1=1, ? =0 1 " states="2" value="0, 1"/>
                                <charstatelabels id="UserDataType.1372" spec="beast.evolution.datatype.UserDataType" characterName="" codeMap="0=0, 1=1, ? =0 1 " states="2" value="0, 1"/>
                                <charstatelabels id="UserDataType.1373" spec="beast.evolution.datatype.UserDataType" characterName="" codeMap="0=0, 1=1, ? =0 1 " states="2" value="0, 1"/>
                                <charstatelabels id="UserDataType.1374" spec="beast.evolution.datatype.UserDataType" characterName="" codeMap="0=0, 1=1, ? =0 1 " states="2" value="0, 1"/>
                                <charstatelabels id="UserDataType.1375" spec="beast.evolution.datatype.UserDataType" characterName="" codeMap="0=0, 1=1, ? =0 1 " states="2" value="0, 1"/>
                                <charstatelabels id="UserDataType.1376" spec="beast.evolution.datatype.UserDataType" characterName="" codeMap="0=0, 1=1, ? =0 1 " states="2" value="0, 1"/>
                                <charstatelabels id="UserDataType.1377" spec="beast.evolution.datatype.UserDataType" characterName="" codeMap="0=0, 1=1, ? =0 1 " states="2" value="0, 1"/>
                                <charstatelabels id="UserDataType.1378" spec="beast.evolution.datatype.UserDataType" characterName="" codeMap="0=0, 1=1, ? =0 1 " states="2" value="0, 1"/>
                                <charstatelabels id="UserDataType.1379" spec="beast.evolution.datatype.UserDataType" characterName="" codeMap="0=0, 1=1, ? =0 1 " states="2" value="0, 1"/>
                                <charstatelabels id="UserDataType.1380" spec="beast.evolution.datatype.UserDataType" characterName="" codeMap="0=0, 1=1, ? =0 1 " states="2" value="0, 1"/>
                                <charstatelabels id="UserDataType.1381" spec="beast.evolution.datatype.UserDataType" characterName="" codeMap="0=0, 1=1, ? =0 1 " states="2" value="0, 1"/>
                                <charstatelabels id="UserDataType.1382" spec="beast.evolution.datatype.UserDataType" characterName="" codeMap="0=0, 1=1, ? =0 1 " states="2" value="0, 1"/>
                                <charstatelabels id="UserDataType.1383" spec="beast.evolution.datatype.UserDataType" characterName="" codeMap="0=0, 1=1, ? =0 1 " states="2" value="0, 1"/>
                                <charstatelabels id="UserDataType.1384" spec="beast.evolution.datatype.UserDataType" characterName="" codeMap="0=0, 1=1, ? =0 1 " states="2" value="0, 1"/>
                                <charstatelabels id="UserDataType.1385" spec="beast.evolution.datatype.UserDataType" characterName="" codeMap="0=0, 1=1, ? =0 1 " states="2" value="0, 1"/>
                                <charstatelabels id="UserDataType.1386" spec="beast.evolution.datatype.UserDataType" characterName="" codeMap="0=0, 1=1, ? =0 1 " states="2" value="0, 1"/>
                                <charstatelabels id="UserDataType.1387" spec="beast.evolution.datatype.UserDataType" characterName="" codeMap="0=0, 1=1, ? =0 1 " states="2" value="0, 1"/>
                                <charstatelabels id="UserDataType.1388" spec="beast.evolution.datatype.UserDataType" characterName="" codeMap="0=0, 1=1, ? =0 1 " states="2" value="0, 1"/>
                                <charstatelabels id="UserDataType.1389" spec="beast.evolution.datatype.UserDataType" characterName="" codeMap="0=0, 1=1, ? =0 1 " states="2" value="0, 1"/>
                                <charstatelabels id="UserDataType.1390" spec="beast.evolution.datatype.UserDataType" characterName="" codeMap="0=0, 1=1, ? =0 1 " states="2" value="0, 1"/>
                                <charstatelabels id="UserDataType.1391" spec="beast.evolution.datatype.UserDataType" characterName="" codeMap="0=0, 1=1, ? =0 1 " states="2" value="0, 1"/>
                                <charstatelabels id="UserDataType.1392" spec="beast.evolution.datatype.UserDataType" characterName="" codeMap="0=0, 1=1, ? =0 1 " states="2" value="0, 1"/>
                                <charstatelabels id="UserDataType.1393" spec="beast.evolution.datatype.UserDataType" characterName="" codeMap="0=0, 1=1, ? =0 1 " states="2" value="0, 1"/>
                                <charstatelabels id="UserDataType.1394" spec="beast.evolution.datatype.UserDataType" characterName="" codeMap="0=0, 1=1, ? =0 1 " states="2" value="0, 1"/>
                                <charstatelabels id="UserDataType.1395" spec="beast.evolution.datatype.UserDataType" characterName="" codeMap="0=0, 1=1, ? =0 1 " states="2" value="0, 1"/>
                                <charstatelabels id="UserDataType.1396" spec="beast.evolution.datatype.UserDataType" characterName="" codeMap="0=0, 1=1, ? =0 1 " states="2" value="0, 1"/>
                                <charstatelabels id="UserDataType.1397" spec="beast.evolution.datatype.UserDataType" characterName="" codeMap="0=0, 1=1, ? =0 1 " states="2" value="0, 1"/>
                                <charstatelabels id="UserDataType.1398" spec="beast.evolution.datatype.UserDataType" characterName="" codeMap="0=0, 1=1, ? =0 1 " states="2" value="0, 1"/>
                                <charstatelabels id="UserDataType.1399" spec="beast.evolution.datatype.UserDataType" characterName="" codeMap="0=0, 1=1, ? =0 1 " states="2" value="0, 1"/>
                                <charstatelabels id="UserDataType.1400" spec="beast.evolution.datatype.UserDataType" characterName="" codeMap="0=0, 1=1, ? =0 1 " states="2" value="0, 1"/>
                                <charstatelabels id="UserDataType.1401" spec="beast.evolution.datatype.UserDataType" characterName="" codeMap="0=0, 1=1, ? =0 1 " states="2" value="0, 1"/>
                                <charstatelabels id="UserDataType.1402" spec="beast.evolution.datatype.UserDataType" characterName="" codeMap="0=0, 1=1, ? =0 1 " states="2" value="0, 1"/>
                                <charstatelabels id="UserDataType.1403" spec="beast.evolution.datatype.UserDataType" characterName="" codeMap="0=0, 1=1, ? =0 1 " states="2" value="0, 1"/>
                                <charstatelabels id="UserDataType.1404" spec="beast.evolution.datatype.UserDataType" characterName="" codeMap="0=0, 1=1, ? =0 1 " states="2" value="0, 1"/>
                                <charstatelabels id="UserDataType.1405" spec="beast.evolution.datatype.UserDataType" characterName="" codeMap="0=0, 1=1, ? =0 1 " states="2" value="0, 1"/>
                                <charstatelabels id="UserDataType.1406" spec="beast.evolution.datatype.UserDataType" characterName="" codeMap="0=0, 1=1, ? =0 1 " states="2" value="0, 1"/>
                                <charstatelabels id="UserDataType.1407" spec="beast.evolution.datatype.UserDataType" characterName="" codeMap="0=0, 1=1, ? =0 1 " states="2" value="0, 1"/>
                                <charstatelabels id="UserDataType.1408" spec="beast.evolution.datatype.UserDataType" characterName="" codeMap="0=0, 1=1, ? =0 1 " states="2" value="0, 1"/>
                                <charstatelabels id="UserDataType.1409" spec="beast.evolution.datatype.UserDataType" characterName="" codeMap="0=0, 1=1, ? =0 1 " states="2" value="0, 1"/>
                                <charstatelabels id="UserDataType.1410" spec="beast.evolution.datatype.UserDataType" characterName="" codeMap="0=0, 1=1, ? =0 1 " states="2" value="0, 1"/>
                                <charstatelabels id="UserDataType.1411" spec="beast.evolution.datatype.UserDataType" characterName="" codeMap="0=0, 1=1, ? =0 1 " states="2" value="0, 1"/>
                                <charstatelabels id="UserDataType.1412" spec="beast.evolution.datatype.UserDataType" characterName="" codeMap="0=0, 1=1, ? =0 1 " states="2" value="0, 1"/>
                                <charstatelabels id="UserDataType.1413" spec="beast.evolution.datatype.UserDataType" characterName="" codeMap="0=0, 1=1, ? =0 1 " states="2" value="0, 1"/>
                                <charstatelabels id="UserDataType.1414" spec="beast.evolution.datatype.UserDataType" characterName="" codeMap="0=0, 1=1, ? =0 1 " states="2" value="0, 1"/>
                                <charstatelabels id="UserDataType.1415" spec="beast.evolution.datatype.UserDataType" characterName="" codeMap="0=0, 1=1, ? =0 1 " states="2" value="0, 1"/>
                                <charstatelabels id="UserDataType.1416" spec="beast.evolution.datatype.UserDataType" characterName="" codeMap="0=0, 1=1, ? =0 1 " states="2" value="0, 1"/>
                                <charstatelabels id="UserDataType.1417" spec="beast.evolution.datatype.UserDataType" characterName="" codeMap="0=0, 1=1, ? =0 1 " states="2" value="0, 1"/>
                                <charstatelabels id="UserDataType.1418" spec="beast.evolution.datatype.UserDataType" characterName="" codeMap="0=0, 1=1, ? =0 1 " states="2" value="0, 1"/>
                                <charstatelabels id="UserDataType.1419" spec="beast.evolution.datatype.UserDataType" characterName="" codeMap="0=0, 1=1, ? =0 1 " states="2" value="0, 1"/>
                                <charstatelabels id="UserDataType.1420" spec="beast.evolution.datatype.UserDataType" characterName="" codeMap="0=0, 1=1, ? =0 1 " states="2" value="0, 1"/>
                                <charstatelabels id="UserDataType.1421" spec="beast.evolution.datatype.UserDataType" characterName="" codeMap="0=0, 1=1, ? =0 1 " states="2" value="0, 1"/>
                                <charstatelabels id="UserDataType.1422" spec="beast.evolution.datatype.UserDataType" characterName="" codeMap="0=0, 1=1, ? =0 1 " states="2" value="0, 1"/>
                                <charstatelabels id="UserDataType.1423" spec="beast.evolution.datatype.UserDataType" characterName="" codeMap="0=0, 1=1, ? =0 1 " states="2" value="0, 1"/>
                                <charstatelabels id="UserDataType.1424" spec="beast.evolution.datatype.UserDataType" characterName="" codeMap="0=0, 1=1, ? =0 1 " states="2" value="0, 1"/>
                                <charstatelabels id="UserDataType.1425" spec="beast.evolution.datatype.UserDataType" characterName="" codeMap="0=0, 1=1, ? =0 1 " states="2" value="0, 1"/>
                                <charstatelabels id="UserDataType.1426" spec="beast.evolution.datatype.UserDataType" characterName="" codeMap="0=0, 1=1, ? =0 1 " states="2" value="0, 1"/>
                                <charstatelabels id="UserDataType.1427" spec="beast.evolution.datatype.UserDataType" characterName="" codeMap="0=0, 1=1, ? =0 1 " states="2" value="0, 1"/>
                                <charstatelabels id="UserDataType.1428" spec="beast.evolution.datatype.UserDataType" characterName="" codeMap="0=0, 1=1, ? =0 1 " states="2" value="0, 1"/>
                                <charstatelabels id="UserDataType.1429" spec="beast.evolution.datatype.UserDataType" characterName="" codeMap="0=0, 1=1, ? =0 1 " states="2" value="0, 1"/>
                                <charstatelabels id="UserDataType.1430" spec="beast.evolution.datatype.UserDataType" characterName="" codeMap="0=0, 1=1, ? =0 1 " states="2" value="0, 1"/>
                                <charstatelabels id="UserDataType.1431" spec="beast.evolution.datatype.UserDataType" characterName="" codeMap="0=0, 1=1, ? =0 1 " states="2" value="0, 1"/>
                                <charstatelabels id="UserDataType.1432" spec="beast.evolution.datatype.UserDataType" characterName="" codeMap="0=0, 1=1, ? =0 1 " states="2" value="0, 1"/>
                                <charstatelabels id="UserDataType.1433" spec="beast.evolution.datatype.UserDataType" characterName="" codeMap="0=0, 1=1, ? =0 1 " states="2" value="0, 1"/>
                                <charstatelabels id="UserDataType.1434" spec="beast.evolution.datatype.UserDataType" characterName="" codeMap="0=0, 1=1, ? =0 1 " states="2" value="0, 1"/>
                                <charstatelabels id="UserDataType.1435" spec="beast.evolution.datatype.UserDataType" characterName="" codeMap="0=0, 1=1, ? =0 1 " states="2" value="0, 1"/>
                                <charstatelabels id="UserDataType.1436" spec="beast.evolution.datatype.UserDataType" characterName="" codeMap="0=0, 1=1, ? =0 1 " states="2" value="0, 1"/>
                                <charstatelabels id="UserDataType.1437" spec="beast.evolution.datatype.UserDataType" characterName="" codeMap="0=0, 1=1, ? =0 1 " states="2" value="0, 1"/>
                                <charstatelabels id="UserDataType.1438" spec="beast.evolution.datatype.UserDataType" characterName="" codeMap="0=0, 1=1, ? =0 1 " states="2" value="0, 1"/>
                                <charstatelabels id="UserDataType.1439" spec="beast.evolution.datatype.UserDataType" characterName="" codeMap="0=0, 1=1, ? =0 1 " states="2" value="0, 1"/>
                                <charstatelabels id="UserDataType.1440" spec="beast.evolution.datatype.UserDataType" characterName="" codeMap="0=0, 1=1, ? =0 1 " states="2" value="0, 1"/>
                                <charstatelabels id="UserDataType.1441" spec="beast.evolution.datatype.UserDataType" characterName="" codeMap="0=0, 1=1, ? =0 1 " states="2" value="0, 1"/>
                                <charstatelabels id="UserDataType.1442" spec="beast.evolution.datatype.UserDataType" characterName="" codeMap="0=0, 1=1, ? =0 1 " states="2" value="0, 1"/>
                                <charstatelabels id="UserDataType.1443" spec="beast.evolution.datatype.UserDataType" characterName="" codeMap="0=0, 1=1, ? =0 1 " states="2" value="0, 1"/>
                                <charstatelabels id="UserDataType.1444" spec="beast.evolution.datatype.UserDataType" characterName="" codeMap="0=0, 1=1, ? =0 1 " states="2" value="0, 1"/>
                                <charstatelabels id="UserDataType.1445" spec="beast.evolution.datatype.UserDataType" characterName="" codeMap="0=0, 1=1, ? =0 1 " states="2" value="0, 1"/>
                                <charstatelabels id="UserDataType.1446" spec="beast.evolution.datatype.UserDataType" characterName="" codeMap="0=0, 1=1, ? =0 1 " states="2" value="0, 1"/>
                                <charstatelabels id="UserDataType.1447" spec="beast.evolution.datatype.UserDataType" characterName="" codeMap="0=0, 1=1, ? =0 1 " states="2" value="0, 1"/>
                                <charstatelabels id="UserDataType.1448" spec="beast.evolution.datatype.UserDataType" characterName="" codeMap="0=0, 1=1, ? =0 1 " states="2" value="0, 1"/>
                                <charstatelabels id="UserDataType.1449" spec="beast.evolution.datatype.UserDataType" characterName="" codeMap="0=0, 1=1, ? =0 1 " states="2" value="0, 1"/>
                                <charstatelabels id="UserDataType.1450" spec="beast.evolution.datatype.UserDataType" characterName="" codeMap="0=0, 1=1, ? =0 1 " states="2" value="0, 1"/>
                                <charstatelabels id="UserDataType.1451" spec="beast.evolution.datatype.UserDataType" characterName="" codeMap="0=0, 1=1, ? =0 1 " states="2" value="0, 1"/>
                                <charstatelabels id="UserDataType.1452" spec="beast.evolution.datatype.UserDataType" characterName="" codeMap="0=0, 1=1, ? =0 1 " states="2" value="0, 1"/>
                                <charstatelabels id="UserDataType.1453" spec="beast.evolution.datatype.UserDataType" characterName="" codeMap="0=0, 1=1, ? =0 1 " states="2" value="0, 1"/>
                                <charstatelabels id="UserDataType.1454" spec="beast.evolution.datatype.UserDataType" characterName="" codeMap="0=0, 1=1, ? =0 1 " states="2" value="0, 1"/>
                                <charstatelabels id="UserDataType.1455" spec="beast.evolution.datatype.UserDataType" characterName="" codeMap="0=0, 1=1, ? =0 1 " states="2" value="0, 1"/>
                                <charstatelabels id="UserDataType.1456" spec="beast.evolution.datatype.UserDataType" characterName="" codeMap="0=0, 1=1, ? =0 1 " states="2" value="0, 1"/>
                                <charstatelabels id="UserDataType.1457" spec="beast.evolution.datatype.UserDataType" characterName="" codeMap="0=0, 1=1, ? =0 1 " states="2" value="0, 1"/>
                                <charstatelabels id="UserDataType.1458" spec="beast.evolution.datatype.UserDataType" characterName="" codeMap="0=0, 1=1, ? =0 1 " states="2" value="0, 1"/>
                                <charstatelabels id="UserDataType.1459" spec="beast.evolution.datatype.UserDataType" characterName="" codeMap="0=0, 1=1, ? =0 1 " states="2" value="0, 1"/>
                                <charstatelabels id="UserDataType.1460" spec="beast.evolution.datatype.UserDataType" characterName="" codeMap="0=0, 1=1, ? =0 1 " states="2" value="0, 1"/>
                                <charstatelabels id="UserDataType.1461" spec="beast.evolution.datatype.UserDataType" characterName="" codeMap="0=0, 1=1, ? =0 1 " states="2" value="0, 1"/>
                                <charstatelabels id="UserDataType.1462" spec="beast.evolution.datatype.UserDataType" characterName="" codeMap="0=0, 1=1, ? =0 1 " states="2" value="0, 1"/>
                                <charstatelabels id="UserDataType.1463" spec="beast.evolution.datatype.UserDataType" characterName="" codeMap="0=0, 1=1, ? =0 1 " states="2" value="0, 1"/>
                                <charstatelabels id="UserDataType.1464" spec="beast.evolution.datatype.UserDataType" characterName="" codeMap="0=0, 1=1, ? =0 1 " states="2" value="0, 1"/>
                                <charstatelabels id="UserDataType.1465" spec="beast.evolution.datatype.UserDataType" characterName="" codeMap="0=0, 1=1, ? =0 1 " states="2" value="0, 1"/>
                                <charstatelabels id="UserDataType.1466" spec="beast.evolution.datatype.UserDataType" characterName="" codeMap="0=0, 1=1, ? =0 1 " states="2" value="0, 1"/>
                                <charstatelabels id="UserDataType.1467" spec="beast.evolution.datatype.UserDataType" characterName="" codeMap="0=0, 1=1, ? =0 1 " states="2" value="0, 1"/>
                                <charstatelabels id="UserDataType.1468" spec="beast.evolution.datatype.UserDataType" characterName="" codeMap="0=0, 1=1, ? =0 1 " states="2" value="0, 1"/>
                                <charstatelabels id="UserDataType.1469" spec="beast.evolution.datatype.UserDataType" characterName="" codeMap="0=0, 1=1, ? =0 1 " states="2" value="0, 1"/>
                                <charstatelabels id="UserDataType.1470" spec="beast.evolution.datatype.UserDataType" characterName="" codeMap="0=0, 1=1, ? =0 1 " states="2" value="0, 1"/>
                                <charstatelabels id="UserDataType.1471" spec="beast.evolution.datatype.UserDataType" characterName="" codeMap="0=0, 1=1, ? =0 1 " states="2" value="0, 1"/>
                                <charstatelabels id="UserDataType.1472" spec="beast.evolution.datatype.UserDataType" characterName="" codeMap="0=0, 1=1, ? =0 1 " states="2" value="0, 1"/>
                                <charstatelabels id="UserDataType.1473" spec="beast.evolution.datatype.UserDataType" characterName="" codeMap="0=0, 1=1, ? =0 1 " states="2" value="0, 1"/>
                                <charstatelabels id="UserDataType.1474" spec="beast.evolution.datatype.UserDataType" characterName="" codeMap="0=0, 1=1, ? =0 1 " states="2" value="0, 1"/>
                                <charstatelabels id="UserDataType.1475" spec="beast.evolution.datatype.UserDataType" characterName="" codeMap="0=0, 1=1, ? =0 1 " states="2" value="0, 1"/>
                                <charstatelabels id="UserDataType.1476" spec="beast.evolution.datatype.UserDataType" characterName="" codeMap="0=0, 1=1, ? =0 1 " states="2" value="0, 1"/>
                                <charstatelabels id="UserDataType.1477" spec="beast.evolution.datatype.UserDataType" characterName="" codeMap="0=0, 1=1, ? =0 1 " states="2" value="0, 1"/>
                                <charstatelabels id="UserDataType.1478" spec="beast.evolution.datatype.UserDataType" characterName="" codeMap="0=0, 1=1, ? =0 1 " states="2" value="0, 1"/>
                                <charstatelabels id="UserDataType.1479" spec="beast.evolution.datatype.UserDataType" characterName="" codeMap="0=0, 1=1, ? =0 1 " states="2" value="0, 1"/>
                                <charstatelabels id="UserDataType.1480" spec="beast.evolution.datatype.UserDataType" characterName="" codeMap="0=0, 1=1, ? =0 1 " states="2" value="0, 1"/>
                                <charstatelabels id="UserDataType.1481" spec="beast.evolution.datatype.UserDataType" characterName="" codeMap="0=0, 1=1, ? =0 1 " states="2" value="0, 1"/>
                                <charstatelabels id="UserDataType.1482" spec="beast.evolution.datatype.UserDataType" characterName="" codeMap="0=0, 1=1, ? =0 1 " states="2" value="0, 1"/>
                                <charstatelabels id="UserDataType.1483" spec="beast.evolution.datatype.UserDataType" characterName="" codeMap="0=0, 1=1, ? =0 1 " states="2" value="0, 1"/>
                                <charstatelabels id="UserDataType.1484" spec="beast.evolution.datatype.UserDataType" characterName="" codeMap="0=0, 1=1, ? =0 1 " states="2" value="0, 1"/>
                                <charstatelabels id="UserDataType.1485" spec="beast.evolution.datatype.UserDataType" characterName="" codeMap="0=0, 1=1, ? =0 1 " states="2" value="0, 1"/>
                                <charstatelabels id="UserDataType.1486" spec="beast.evolution.datatype.UserDataType" characterName="" codeMap="0=0, 1=1, ? =0 1 " states="2" value="0, 1"/>
                                <charstatelabels id="UserDataType.1487" spec="beast.evolution.datatype.UserDataType" characterName="" codeMap="0=0, 1=1, ? =0 1 " states="2" value="0, 1"/>
                                <charstatelabels id="UserDataType.1488" spec="beast.evolution.datatype.UserDataType" characterName="" codeMap="0=0, 1=1, ? =0 1 " states="2" value="0, 1"/>
                                <charstatelabels id="UserDataType.1489" spec="beast.evolution.datatype.UserDataType" characterName="" codeMap="0=0, 1=1, ? =0 1 " states="2" value="0, 1"/>
                                <charstatelabels id="UserDataType.1490" spec="beast.evolution.datatype.UserDataType" characterName="" codeMap="0=0, 1=1, ? =0 1 " states="2" value="0, 1"/>
                                <charstatelabels id="UserDataType.1491" spec="beast.evolution.datatype.UserDataType" characterName="" codeMap="0=0, 1=1, ? =0 1 " states="2" value="0, 1"/>
                                <charstatelabels id="UserDataType.1492" spec="beast.evolution.datatype.UserDataType" characterName="" codeMap="0=0, 1=1, ? =0 1 " states="2" value="0, 1"/>
                                <charstatelabels id="UserDataType.1493" spec="beast.evolution.datatype.UserDataType" characterName="" codeMap="0=0, 1=1, ? =0 1 " states="2" value="0, 1"/>
                                <charstatelabels id="UserDataType.1494" spec="beast.evolution.datatype.UserDataType" characterName="" codeMap="0=0, 1=1, ? =0 1 " states="2" value="0, 1"/>
                                <charstatelabels id="UserDataType.1495" spec="beast.evolution.datatype.UserDataType" characterName="" codeMap="0=0, 1=1, ? =0 1 " states="2" value="0, 1"/>
                                <charstatelabels id="UserDataType.1496" spec="beast.evolution.datatype.UserDataType" characterName="" codeMap="0=0, 1=1, ? =0 1 " states="2" value="0, 1"/>
                                <charstatelabels id="UserDataType.1497" spec="beast.evolution.datatype.UserDataType" characterName="" codeMap="0=0, 1=1, ? =0 1 " states="2" value="0, 1"/>
                                <charstatelabels id="UserDataType.1498" spec="beast.evolution.datatype.UserDataType" characterName="" codeMap="0=0, 1=1, ? =0 1 " states="2" value="0, 1"/>
                                <charstatelabels id="UserDataType.1499" spec="beast.evolution.datatype.UserDataType" characterName="" codeMap="0=0, 1=1, ? =0 1 " states="2" value="0, 1"/>
                                <charstatelabels id="UserDataType.1500" spec="beast.evolution.datatype.UserDataType" characterName="" codeMap="0=0, 1=1, ? =0 1 " states="2" value="0, 1"/>
                                <charstatelabels id="UserDataType.1501" spec="beast.evolution.datatype.UserDataType" characterName="" codeMap="0=0, 1=1, ? =0 1 " states="2" value="0, 1"/>
                                <charstatelabels id="UserDataType.1502" spec="beast.evolution.datatype.UserDataType" characterName="" codeMap="0=0, 1=1, ? =0 1 " states="2" value="0, 1"/>
                                <charstatelabels id="UserDataType.1503" spec="beast.evolution.datatype.UserDataType" characterName="" codeMap="0=0, 1=1, ? =0 1 " states="2" value="0, 1"/>
                                <charstatelabels id="UserDataType.1504" spec="beast.evolution.datatype.UserDataType" characterName="" codeMap="0=0, 1=1, ? =0 1 " states="2" value="0, 1"/>
                                <charstatelabels id="UserDataType.1505" spec="beast.evolution.datatype.UserDataType" characterName="" codeMap="0=0, 1=1, ? =0 1 " states="2" value="0, 1"/>
                                <charstatelabels id="UserDataType.1506" spec="beast.evolution.datatype.UserDataType" characterName="" codeMap="0=0, 1=1, ? =0 1 " states="2" value="0, 1"/>
                                <charstatelabels id="UserDataType.1507" spec="beast.evolution.datatype.UserDataType" characterName="" codeMap="0=0, 1=1, ? =0 1 " states="2" value="0, 1"/>
                                <charstatelabels id="UserDataType.1508" spec="beast.evolution.datatype.UserDataType" characterName="" codeMap="0=0, 1=1, ? =0 1 " states="2" value="0, 1"/>
                                <charstatelabels id="UserDataType.1509" spec="beast.evolution.datatype.UserDataType" characterName="" codeMap="0=0, 1=1, ? =0 1 " states="2" value="0, 1"/>
                                <charstatelabels id="UserDataType.1510" spec="beast.evolution.datatype.UserDataType" characterName="" codeMap="0=0, 1=1, ? =0 1 " states="2" value="0, 1"/>
                                <charstatelabels id="UserDataType.1511" spec="beast.evolution.datatype.UserDataType" characterName="" codeMap="0=0, 1=1, ? =0 1 " states="2" value="0, 1"/>
                                <charstatelabels id="UserDataType.1512" spec="beast.evolution.datatype.UserDataType" characterName="" codeMap="0=0, 1=1, ? =0 1 " states="2" value="0, 1"/>
                                <charstatelabels id="UserDataType.1513" spec="beast.evolution.datatype.UserDataType" characterName="" codeMap="0=0, 1=1, ? =0 1 " states="2" value="0, 1"/>
                                <charstatelabels id="UserDataType.1514" spec="beast.evolution.datatype.UserDataType" characterName="" codeMap="0=0, 1=1, ? =0 1 " states="2" value="0, 1"/>
                                <charstatelabels id="UserDataType.1515" spec="beast.evolution.datatype.UserDataType" characterName="" codeMap="0=0, 1=1, ? =0 1 " states="2" value="0, 1"/>
                                <charstatelabels id="UserDataType.1516" spec="beast.evolution.datatype.UserDataType" characterName="" codeMap="0=0, 1=1, ? =0 1 " states="2" value="0, 1"/>
                                <charstatelabels id="UserDataType.1517" spec="beast.evolution.datatype.UserDataType" characterName="" codeMap="0=0, 1=1, ? =0 1 " states="2" value="0, 1"/>
                                <charstatelabels id="UserDataType.1518" spec="beast.evolution.datatype.UserDataType" characterName="" codeMap="0=0, 1=1, ? =0 1 " states="2" value="0, 1"/>
                                <charstatelabels id="UserDataType.1519" spec="beast.evolution.datatype.UserDataType" characterName="" codeMap="0=0, 1=1, ? =0 1 " states="2" value="0, 1"/>
                                <charstatelabels id="UserDataType.1520" spec="beast.evolution.datatype.UserDataType" characterName="" codeMap="0=0, 1=1, ? =0 1 " states="2" value="0, 1"/>
                                <charstatelabels id="UserDataType.1521" spec="beast.evolution.datatype.UserDataType" characterName="" codeMap="0=0, 1=1, ? =0 1 " states="2" value="0, 1"/>
                                <charstatelabels id="UserDataType.1522" spec="beast.evolution.datatype.UserDataType" characterName="" codeMap="0=0, 1=1, ? =0 1 " states="2" value="0, 1"/>
                                <charstatelabels id="UserDataType.1523" spec="beast.evolution.datatype.UserDataType" characterName="" codeMap="0=0, 1=1, ? =0 1 " states="2" value="0, 1"/>
                                <charstatelabels id="UserDataType.1524" spec="beast.evolution.datatype.UserDataType" characterName="" codeMap="0=0, 1=1, ? =0 1 " states="2" value="0, 1"/>
                                <charstatelabels id="UserDataType.1525" spec="beast.evolution.datatype.UserDataType" characterName="" codeMap="0=0, 1=1, ? =0 1 " states="2" value="0, 1"/>
                                <charstatelabels id="UserDataType.1526" spec="beast.evolution.datatype.UserDataType" characterName="" codeMap="0=0, 1=1, ? =0 1 " states="2" value="0, 1"/>
                                <charstatelabels id="UserDataType.1527" spec="beast.evolution.datatype.UserDataType" characterName="" codeMap="0=0, 1=1, ? =0 1 " states="2" value="0, 1"/>
                                <charstatelabels id="UserDataType.1528" spec="beast.evolution.datatype.UserDataType" characterName="" codeMap="0=0, 1=1, ? =0 1 " states="2" value="0, 1"/>
                                <charstatelabels id="UserDataType.1529" spec="beast.evolution.datatype.UserDataType" characterName="" codeMap="0=0, 1=1, ? =0 1 " states="2" value="0, 1"/>
                                <charstatelabels id="UserDataType.1530" spec="beast.evolution.datatype.UserDataType" characterName="" codeMap="0=0, 1=1, ? =0 1 " states="2" value="0, 1"/>
                                <charstatelabels id="UserDataType.1531" spec="beast.evolution.datatype.UserDataType" characterName="" codeMap="0=0, 1=1, ? =0 1 " states="2" value="0, 1"/>
                                <charstatelabels id="UserDataType.1532" spec="beast.evolution.datatype.UserDataType" characterName="" codeMap="0=0, 1=1, ? =0 1 " states="2" value="0, 1"/>
                                <charstatelabels id="UserDataType.1533" spec="beast.evolution.datatype.UserDataType" characterName="" codeMap="0=0, 1=1, ? =0 1 " states="2" value="0, 1"/>
                                <charstatelabels id="UserDataType.1534" spec="beast.evolution.datatype.UserDataType" characterName="" codeMap="0=0, 1=1, ? =0 1 " states="2" value="0, 1"/>
                                <charstatelabels id="UserDataType.1535" spec="beast.evolution.datatype.UserDataType" characterName="" codeMap="0=0, 1=1, ? =0 1 " states="2" value="0, 1"/>
                                <charstatelabels id="UserDataType.1536" spec="beast.evolution.datatype.UserDataType" characterName="" codeMap="0=0, 1=1, ? =0 1 " states="2" value="0, 1"/>
                                <charstatelabels id="UserDataType.1537" spec="beast.evolution.datatype.UserDataType" characterName="" codeMap="0=0, 1=1, ? =0 1 " states="2" value="0, 1"/>
                                <charstatelabels id="UserDataType.1538" spec="beast.evolution.datatype.UserDataType" characterName="" codeMap="0=0, 1=1, ? =0 1 " states="2" value="0, 1"/>
                                <charstatelabels id="UserDataType.1539" spec="beast.evolution.datatype.UserDataType" characterName="" codeMap="0=0, 1=1, ? =0 1 " states="2" value="0, 1"/>
                                <charstatelabels id="UserDataType.1540" spec="beast.evolution.datatype.UserDataType" characterName="" codeMap="0=0, 1=1, ? =0 1 " states="2" value="0, 1"/>
                                <charstatelabels id="UserDataType.1541" spec="beast.evolution.datatype.UserDataType" characterName="" codeMap="0=0, 1=1, ? =0 1 " states="2" value="0, 1"/>
                                <charstatelabels id="UserDataType.1542" spec="beast.evolution.datatype.UserDataType" characterName="" codeMap="0=0, 1=1, ? =0 1 " states="2" value="0, 1"/>
                                <charstatelabels id="UserDataType.1543" spec="beast.evolution.datatype.UserDataType" characterName="" codeMap="0=0, 1=1, ? =0 1 " states="2" value="0, 1"/>
                                <charstatelabels id="UserDataType.1544" spec="beast.evolution.datatype.UserDataType" characterName="" codeMap="0=0, 1=1, ? =0 1 " states="2" value="0, 1"/>
                                <charstatelabels id="UserDataType.1545" spec="beast.evolution.datatype.UserDataType" characterName="" codeMap="0=0, 1=1, ? =0 1 " states="2" value="0, 1"/>
                                <charstatelabels id="UserDataType.1546" spec="beast.evolution.datatype.UserDataType" characterName="" codeMap="0=0, 1=1, ? =0 1 " states="2" value="0, 1"/>
                                <charstatelabels id="UserDataType.1547" spec="beast.evolution.datatype.UserDataType" characterName="" codeMap="0=0, 1=1, ? =0 1 " states="2" value="0, 1"/>
                                <charstatelabels id="UserDataType.1548" spec="beast.evolution.datatype.UserDataType" characterName="" codeMap="0=0, 1=1, ? =0 1 " states="2" value="0, 1"/>
                                <charstatelabels id="UserDataType.1549" spec="beast.evolution.datatype.UserDataType" characterName="" codeMap="0=0, 1=1, ? =0 1 " states="2" value="0, 1"/>
                                <charstatelabels id="UserDataType.1550" spec="beast.evolution.datatype.UserDataType" characterName="" codeMap="0=0, 1=1, ? =0 1 " states="2" value="0, 1"/>
                                <charstatelabels id="UserDataType.1551" spec="beast.evolution.datatype.UserDataType" characterName="" codeMap="0=0, 1=1, ? =0 1 " states="2" value="0, 1"/>
                                <charstatelabels id="UserDataType.1552" spec="beast.evolution.datatype.UserDataType" characterName="" codeMap="0=0, 1=1, ? =0 1 " states="2" value="0, 1"/>
                                <charstatelabels id="UserDataType.1553" spec="beast.evolution.datatype.UserDataType" characterName="" codeMap="0=0, 1=1, ? =0 1 " states="2" value="0, 1"/>
                                <charstatelabels id="UserDataType.1554" spec="beast.evolution.datatype.UserDataType" characterName="" codeMap="0=0, 1=1, ? =0 1 " states="2" value="0, 1"/>
                                <charstatelabels id="UserDataType.1555" spec="beast.evolution.datatype.UserDataType" characterName="" codeMap="0=0, 1=1, ? =0 1 " states="2" value="0, 1"/>
                                <charstatelabels id="UserDataType.1556" spec="beast.evolution.datatype.UserDataType" characterName="" codeMap="0=0, 1=1, ? =0 1 " states="2" value="0, 1"/>
                                <charstatelabels id="UserDataType.1557" spec="beast.evolution.datatype.UserDataType" characterName="" codeMap="0=0, 1=1, ? =0 1 " states="2" value="0, 1"/>
                                <charstatelabels id="UserDataType.1558" spec="beast.evolution.datatype.UserDataType" characterName="" codeMap="0=0, 1=1, ? =0 1 " states="2" value="0, 1"/>
                                <charstatelabels id="UserDataType.1559" spec="beast.evolution.datatype.UserDataType" characterName="" codeMap="0=0, 1=1, ? =0 1 " states="2" value="0, 1"/>
                                <charstatelabels id="UserDataType.1560" spec="beast.evolution.datatype.UserDataType" characterName="" codeMap="0=0, 1=1, ? =0 1 " states="2" value="0, 1"/>
                                <charstatelabels id="UserDataType.1561" spec="beast.evolution.datatype.UserDataType" characterName="" codeMap="0=0, 1=1, ? =0 1 " states="2" value="0, 1"/>
                                <charstatelabels id="UserDataType.1562" spec="beast.evolution.datatype.UserDataType" characterName="" codeMap="0=0, 1=1, ? =0 1 " states="2" value="0, 1"/>
                                <charstatelabels id="UserDataType.1563" spec="beast.evolution.datatype.UserDataType" characterName="" codeMap="0=0, 1=1, ? =0 1 " states="2" value="0, 1"/>
                                <charstatelabels id="UserDataType.1564" spec="beast.evolution.datatype.UserDataType" characterName="" codeMap="0=0, 1=1, ? =0 1 " states="2" value="0, 1"/>
                                <charstatelabels id="UserDataType.1565" spec="beast.evolution.datatype.UserDataType" characterName="" codeMap="0=0, 1=1, ? =0 1 " states="2" value="0, 1"/>
                                <charstatelabels id="UserDataType.1566" spec="beast.evolution.datatype.UserDataType" characterName="" codeMap="0=0, 1=1, ? =0 1 " states="2" value="0, 1"/>
                                <charstatelabels id="UserDataType.1567" spec="beast.evolution.datatype.UserDataType" characterName="" codeMap="0=0, 1=1, ? =0 1 " states="2" value="0, 1"/>
                                <charstatelabels id="UserDataType.1568" spec="beast.evolution.datatype.UserDataType" characterName="" codeMap="0=0, 1=1, ? =0 1 " states="2" value="0, 1"/>
                                <charstatelabels id="UserDataType.1569" spec="beast.evolution.datatype.UserDataType" characterName="" codeMap="0=0, 1=1, ? =0 1 " states="2" value="0, 1"/>
                                <charstatelabels id="UserDataType.1570" spec="beast.evolution.datatype.UserDataType" characterName="" codeMap="0=0, 1=1, ? =0 1 " states="2" value="0, 1"/>
                                <charstatelabels id="UserDataType.1571" spec="beast.evolution.datatype.UserDataType" characterName="" codeMap="0=0, 1=1, ? =0 1 " states="2" value="0, 1"/>
                                <charstatelabels id="UserDataType.1572" spec="beast.evolution.datatype.UserDataType" characterName="" codeMap="0=0, 1=1, ? =0 1 " states="2" value="0, 1"/>
                                <charstatelabels id="UserDataType.1573" spec="beast.evolution.datatype.UserDataType" characterName="" codeMap="0=0, 1=1, ? =0 1 " states="2" value="0, 1"/>
                                <charstatelabels id="UserDataType.1574" spec="beast.evolution.datatype.UserDataType" characterName="" codeMap="0=0, 1=1, ? =0 1 " states="2" value="0, 1"/>
                                <charstatelabels id="UserDataType.1575" spec="beast.evolution.datatype.UserDataType" characterName="" codeMap="0=0, 1=1, ? =0 1 " states="2" value="0, 1"/>
                                <charstatelabels id="UserDataType.1576" spec="beast.evolution.datatype.UserDataType" characterName="" codeMap="0=0, 1=1, ? =0 1 " states="2" value="0, 1"/>
                                <charstatelabels id="UserDataType.1577" spec="beast.evolution.datatype.UserDataType" characterName="" codeMap="0=0, 1=1, ? =0 1 " states="2" value="0, 1"/>
                                <charstatelabels id="UserDataType.1578" spec="beast.evolution.datatype.UserDataType" characterName="" codeMap="0=0, 1=1, ? =0 1 " states="2" value="0, 1"/>
                                <charstatelabels id="UserDataType.1579" spec="beast.evolution.datatype.UserDataType" characterName="" codeMap="0=0, 1=1, ? =0 1 " states="2" value="0, 1"/>
                                <charstatelabels id="UserDataType.1580" spec="beast.evolution.datatype.UserDataType" characterName="" codeMap="0=0, 1=1, ? =0 1 " states="2" value="0, 1"/>
                                <charstatelabels id="UserDataType.1581" spec="beast.evolution.datatype.UserDataType" characterName="" codeMap="0=0, 1=1, ? =0 1 " states="2" value="0, 1"/>
                                <charstatelabels id="UserDataType.1582" spec="beast.evolution.datatype.UserDataType" characterName="" codeMap="0=0, 1=1, ? =0 1 " states="2" value="0, 1"/>
                                <charstatelabels id="UserDataType.1583" spec="beast.evolution.datatype.UserDataType" characterName="" codeMap="0=0, 1=1, ? =0 1 " states="2" value="0, 1"/>
                                <charstatelabels id="UserDataType.1584" spec="beast.evolution.datatype.UserDataType" characterName="" codeMap="0=0, 1=1, ? =0 1 " states="2" value="0, 1"/>
                                <charstatelabels id="UserDataType.1585" spec="beast.evolution.datatype.UserDataType" characterName="" codeMap="0=0, 1=1, ? =0 1 " states="2" value="0, 1"/>
                                <charstatelabels id="UserDataType.1586" spec="beast.evolution.datatype.UserDataType" characterName="" codeMap="0=0, 1=1, ? =0 1 " states="2" value="0, 1"/>
                                <charstatelabels id="UserDataType.1587" spec="beast.evolution.datatype.UserDataType" characterName="" codeMap="0=0, 1=1, ? =0 1 " states="2" value="0, 1"/>
                                <charstatelabels id="UserDataType.1588" spec="beast.evolution.datatype.UserDataType" characterName="" codeMap="0=0, 1=1, ? =0 1 " states="2" value="0, 1"/>
                                <charstatelabels id="UserDataType.1589" spec="beast.evolution.datatype.UserDataType" characterName="" codeMap="0=0, 1=1, ? =0 1 " states="2" value="0, 1"/>
                                <charstatelabels id="UserDataType.1590" spec="beast.evolution.datatype.UserDataType" characterName="" codeMap="0=0, 1=1, ? =0 1 " states="2" value="0, 1"/>
                                <charstatelabels id="UserDataType.1591" spec="beast.evolution.datatype.UserDataType" characterName="" codeMap="0=0, 1=1, ? =0 1 " states="2" value="0, 1"/>
                                <charstatelabels id="UserDataType.1592" spec="beast.evolution.datatype.UserDataType" characterName="" codeMap="0=0, 1=1, ? =0 1 " states="2" value="0, 1"/>
                                <charstatelabels id="UserDataType.1593" spec="beast.evolution.datatype.UserDataType" characterName="" codeMap="0=0, 1=1, ? =0 1 " states="2" value="0, 1"/>
                                <charstatelabels id="UserDataType.1594" spec="beast.evolution.datatype.UserDataType" characterName="" codeMap="0=0, 1=1, ? =0 1 " states="2" value="0, 1"/>
                                <charstatelabels id="UserDataType.1595" spec="beast.evolution.datatype.UserDataType" characterName="" codeMap="0=0, 1=1, ? =0 1 " states="2" value="0, 1"/>
                                <charstatelabels id="UserDataType.1596" spec="beast.evolution.datatype.UserDataType" characterName="" codeMap="0=0, 1=1, ? =0 1 " states="2" value="0, 1"/>
                                <charstatelabels id="UserDataType.1597" spec="beast.evolution.datatype.UserDataType" characterName="" codeMap="0=0, 1=1, ? =0 1 " states="2" value="0, 1"/>
                                <charstatelabels id="UserDataType.1598" spec="beast.evolution.datatype.UserDataType" characterName="" codeMap="0=0, 1=1, ? =0 1 " states="2" value="0, 1"/>
                                <charstatelabels id="UserDataType.1599" spec="beast.evolution.datatype.UserDataType" characterName="" codeMap="0=0, 1=1, ? =0 1 " states="2" value="0, 1"/>
                                <charstatelabels id="UserDataType.1600" spec="beast.evolution.datatype.UserDataType" characterName="" codeMap="0=0, 1=1, ? =0 1 " states="2" value="0, 1"/>
                                <charstatelabels id="UserDataType.1601" spec="beast.evolution.datatype.UserDataType" characterName="" codeMap="0=0, 1=1, ? =0 1 " states="2" value="0, 1"/>
                                <charstatelabels id="UserDataType.1602" spec="beast.evolution.datatype.UserDataType" characterName="" codeMap="0=0, 1=1, ? =0 1 " states="2" value="0, 1"/>
                                <charstatelabels id="UserDataType.1603" spec="beast.evolution.datatype.UserDataType" characterName="" codeMap="0=0, 1=1, ? =0 1 " states="2" value="0, 1"/>
                                <charstatelabels id="UserDataType.1604" spec="beast.evolution.datatype.UserDataType" characterName="" codeMap="0=0, 1=1, ? =0 1 " states="2" value="0, 1"/>
                                <charstatelabels id="UserDataType.1605" spec="beast.evolution.datatype.UserDataType" characterName="" codeMap="0=0, 1=1, ? =0 1 " states="2" value="0, 1"/>
                                <charstatelabels id="UserDataType.1606" spec="beast.evolution.datatype.UserDataType" characterName="" codeMap="0=0, 1=1, ? =0 1 " states="2" value="0, 1"/>
                                <charstatelabels id="UserDataType.1607" spec="beast.evolution.datatype.UserDataType" characterName="" codeMap="0=0, 1=1, ? =0 1 " states="2" value="0, 1"/>
                                <charstatelabels id="UserDataType.1608" spec="beast.evolution.datatype.UserDataType" characterName="" codeMap="0=0, 1=1, ? =0 1 " states="2" value="0, 1"/>
                                <charstatelabels id="UserDataType.1609" spec="beast.evolution.datatype.UserDataType" characterName="" codeMap="0=0, 1=1, ? =0 1 " states="2" value="0, 1"/>
                                <charstatelabels id="UserDataType.1610" spec="beast.evolution.datatype.UserDataType" characterName="" codeMap="0=0, 1=1, ? =0 1 " states="2" value="0, 1"/>
                                <charstatelabels id="UserDataType.1611" spec="beast.evolution.datatype.UserDataType" characterName="" codeMap="0=0, 1=1, ? =0 1 " states="2" value="0, 1"/>
                                <charstatelabels id="UserDataType.1612" spec="beast.evolution.datatype.UserDataType" characterName="" codeMap="0=0, 1=1, ? =0 1 " states="2" value="0, 1"/>
                                <charstatelabels id="UserDataType.1613" spec="beast.evolution.datatype.UserDataType" characterName="" codeMap="0=0, 1=1, ? =0 1 " states="2" value="0, 1"/>
                                <charstatelabels id="UserDataType.1614" spec="beast.evolution.datatype.UserDataType" characterName="" codeMap="0=0, 1=1, ? =0 1 " states="2" value="0, 1"/>
                                <charstatelabels id="UserDataType.1615" spec="beast.evolution.datatype.UserDataType" characterName="" codeMap="0=0, 1=1, ? =0 1 " states="2" value="0, 1"/>
                                <charstatelabels id="UserDataType.1616" spec="beast.evolution.datatype.UserDataType" characterName="" codeMap="0=0, 1=1, ? =0 1 " states="2" value="0, 1"/>
                                <charstatelabels id="UserDataType.1617" spec="beast.evolution.datatype.UserDataType" characterName="" codeMap="0=0, 1=1, ? =0 1 " states="2" value="0, 1"/>
                                <charstatelabels id="UserDataType.1618" spec="beast.evolution.datatype.UserDataType" characterName="" codeMap="0=0, 1=1, ? =0 1 " states="2" value="0, 1"/>
                                <charstatelabels id="UserDataType.1619" spec="beast.evolution.datatype.UserDataType" characterName="" codeMap="0=0, 1=1, ? =0 1 " states="2" value="0, 1"/>
                                <charstatelabels id="UserDataType.1620" spec="beast.evolution.datatype.UserDataType" characterName="" codeMap="0=0, 1=1, ? =0 1 " states="2" value="0, 1"/>
                                <charstatelabels id="UserDataType.1621" spec="beast.evolution.datatype.UserDataType" characterName="" codeMap="0=0, 1=1, ? =0 1 " states="2" value="0, 1"/>
                                <charstatelabels id="UserDataType.1622" spec="beast.evolution.datatype.UserDataType" characterName="" codeMap="0=0, 1=1, ? =0 1 " states="2" value="0, 1"/>
                                <charstatelabels id="UserDataType.1623" spec="beast.evolution.datatype.UserDataType" characterName="" codeMap="0=0, 1=1, ? =0 1 " states="2" value="0, 1"/>
                                <charstatelabels id="UserDataType.1624" spec="beast.evolution.datatype.UserDataType" characterName="" codeMap="0=0, 1=1, ? =0 1 " states="2" value="0, 1"/>
                                <charstatelabels id="UserDataType.1625" spec="beast.evolution.datatype.UserDataType" characterName="" codeMap="0=0, 1=1, ? =0 1 " states="2" value="0, 1"/>
                                <charstatelabels id="UserDataType.1626" spec="beast.evolution.datatype.UserDataType" characterName="" codeMap="0=0, 1=1, ? =0 1 " states="2" value="0, 1"/>
                                <charstatelabels id="UserDataType.1627" spec="beast.evolution.datatype.UserDataType" characterName="" codeMap="0=0, 1=1, ? =0 1 " states="2" value="0, 1"/>
                                <charstatelabels id="UserDataType.1628" spec="beast.evolution.datatype.UserDataType" characterName="" codeMap="0=0, 1=1, ? =0 1 " states="2" value="0, 1"/>
                                <charstatelabels id="UserDataType.1629" spec="beast.evolution.datatype.UserDataType" characterName="" codeMap="0=0, 1=1, ? =0 1 " states="2" value="0, 1"/>
                                <charstatelabels id="UserDataType.1630" spec="beast.evolution.datatype.UserDataType" characterName="" codeMap="0=0, 1=1, ? =0 1 " states="2" value="0, 1"/>
                                <charstatelabels id="UserDataType.1631" spec="beast.evolution.datatype.UserDataType" characterName="" codeMap="0=0, 1=1, ? =0 1 " states="2" value="0, 1"/>
                                <charstatelabels id="UserDataType.1632" spec="beast.evolution.datatype.UserDataType" characterName="" codeMap="0=0, 1=1, ? =0 1 " states="2" value="0, 1"/>
                                <charstatelabels id="UserDataType.1633" spec="beast.evolution.datatype.UserDataType" characterName="" codeMap="0=0, 1=1, ? =0 1 " states="2" value="0, 1"/>
                                <charstatelabels id="UserDataType.1634" spec="beast.evolution.datatype.UserDataType" characterName="" codeMap="0=0, 1=1, ? =0 1 " states="2" value="0, 1"/>
                                <charstatelabels id="UserDataType.1635" spec="beast.evolution.datatype.UserDataType" characterName="" codeMap="0=0, 1=1, ? =0 1 " states="2" value="0, 1"/>
                                <charstatelabels id="UserDataType.1636" spec="beast.evolution.datatype.UserDataType" characterName="" codeMap="0=0, 1=1, ? =0 1 " states="2" value="0, 1"/>
                                <charstatelabels id="UserDataType.1637" spec="beast.evolution.datatype.UserDataType" characterName="" codeMap="0=0, 1=1, ? =0 1 " states="2" value="0, 1"/>
                                <charstatelabels id="UserDataType.1638" spec="beast.evolution.datatype.UserDataType" characterName="" codeMap="0=0, 1=1, ? =0 1 " states="2" value="0, 1"/>
                                <charstatelabels id="UserDataType.1639" spec="beast.evolution.datatype.UserDataType" characterName="" codeMap="0=0, 1=1, ? =0 1 " states="2" value="0, 1"/>
                                <charstatelabels id="UserDataType.1640" spec="beast.evolution.datatype.UserDataType" characterName="" codeMap="0=0, 1=1, ? =0 1 " states="2" value="0, 1"/>
[truncated: 60,299 more chars]
